# Supplementary material for: Cross-species and cross-border spread of aph(3′)-ia-mediated neomycin resistance in Escherichia coli from animals: a genomic perspective
Source: J Antimicrob Chemother. 2026 Apr 17;81(5):dkag143. doi: 10.1093/jac/dkag143 (PMC13089612; doi:10.1093/jac/dkag143)
Supplement: dkag143_Supplementary_Data [file dkag143_supplementary_data.zip]

Archive with 2 entries (2 files):
- Supplementary Dataset S1-S3_R1.xlsx
- Supplementary Methods and Figures_R1.docx
