# Supplementary material for: Cross-species and cross-border spread of aph(3′)-ia-mediated neomycin resistance in Escherichia coli from animals: a genomic perspective
Source: J Antimicrob Chemother. 2026 Apr 17;81(5):dkag143. doi: 10.1093/jac/dkag143 (PMC13089612; doi:10.1093/jac/dkag143)
Supplement: dkag143_Supplementary_Data [file dkag143_supplementary_data.zip › Supplementary Dataset S1-S3_R1.xlsx]

## Sheet: Dataset S1 
Supplemental Dataset S1. Description of 750 neomycin-resistant Escherichia coli strains analysed in this study.
ID	Genome_size	Country	Screening	Type	ESBL	Sequencing	Host	Year	ST	CC	Phylogroup	NEO_gene	Contig_lenght	Location	Variant	Plasmid
JEO5615	5579882	DK	Retrospective	Clinical	Non-ESBL	Short-reads	Pig	2019	ST100	CC165	A	aph(3')-Ia	8027	Plasmid	ND	IncX4
Pr16	5499912	DK	Retrospective	Clinical	Non-ESBL	Short-reads	Pig	2020	ST100	CC165	A	aph(3')-Ia	13681	Plasmid	ND	IncX4
PE13-180	5093693	UK	Retrospective	Commensal	ESBL	Short-reads	Pig	2013	ST10179	-	E	aph(3')-Ia	8102	Plasmid	GE3.2	IncY
3.34	5048873	NL	Prospective	Commensal	Non-ESBL	Long-reads	Pig	2024	ST56	CC155	B1	aph(3')-Ia	129324	Plasmid	Tn4352	IncB
A38	5120639	DK	Retrospective	Clinical	Non-ESBL	Short- & long-reads	Pig	2020	ST101	CC101	A	aph(3')-Ia	76704	Plasmid	Tn4352	IncN
AV55	5202664	DK	Retrospective	Clinical	Non-ESBL	Short-reads	Pig	2019	ST10	CC10	A	aph(3')-Ia	5983	Plasmid	Tn4352	IncB
AV56	5217371	DK	Retrospective	Clinical	Non-ESBL	Short-reads	Pig	2019	ST10	CC10	A	aph(3')-Ia	5983	Plasmid	Tn4352	IncB
AV57	5222914	DK	Retrospective	Clinical	Non-ESBL	Short-reads	Pig	2019	ST10	CC10	A	aph(3')-Ia	5983	Plasmid	Tn4352	IncB
AV59	5210348	DK	Retrospective	Clinical	Non-ESBL	Short-reads	Pig	2019	ST10	CC10	A	aph(3')-Ia	5983	Plasmid	Tn4352	IncB
RHB20-C03	5378815	UK	Retrospective	Commensal	ESBL	Short- & long-reads	Cattle	2017	ST10	CC10	A	aph(3')-Ia	122434	Plasmid	Tn4352	IncB
4616	5203714	UK	Retrospective	Commensal	ESBL	Short-reads	Pig	2019	ST136	-	B2	aph(3')-Ia	4203	Plasmid	ND	ND
Svarm 2000 108	5037839	SE	Retrospective	Commensal	Non-ESBL	Short-reads	Pig	2000	ST23	CC23	C	aph(3')-Ia	2264	Chromosome	ND	-
Svarm 2000 304	5099160	SE	Retrospective	Commensal	Non-ESBL	Short-reads	Pig	2000	ST75	-	B1	aph(3')-Ia	1193	<2k bp	-	-
Svarm 2000 309	5112106	SE	Retrospective	Commensal	Non-ESBL	Short-reads	Pig	2000	ST1065	-	D	aph(3')-Ia	1193	<2k bp	-	-
Svarm 2001 185	4977002	SE	Retrospective	Commensal	Non-ESBL	Short-reads	Pig	2001	ST58	CC155	B1	aph(3')-Ia	1193	<2k bp	-	-
Svarm 2003 113	4719392	SE	Retrospective	Commensal	Non-ESBL	Short-reads	Pig	2003	ST101	CC101	B1	aph(3')-Ia	18237	Plasmid	GE3.1	IncFIA
JEO5616	5511482	DK	Retrospective	Clinical	Non-ESBL	Short-reads	Pig	2019	ST100	CC165	A	aph(3')-Ia	4788	Plasmid	ND	ND
2401	5124515	UK	Retrospective	Commensal	ESBL	Short-reads	Chicken	2016	ST117	CC117	G	aph(3')-Ia	12240	Plasmid	GE3.2	Not-typeable
2402	5136122	UK	Retrospective	Commensal	ESBL	Short-reads	Chicken	2016	ST117	CC117	G	aph(3')-Ia	14205	Plasmid	GE3.2	Not-typeable
2816	5420712	UK	Retrospective	Commensal	ESBL	Short-reads	Chicken	2016	ST117	CC117	G	aph(3')-Ia	18480	Plasmid	GE3.2	Not-typeable
2970	5151513	UK	Retrospective	Commensal	ESBL	Short-reads	Chicken	2016	ST117	CC117	G	aph(3')-Ia	14205	Plasmid	GE3.2	Not-typeable
3172	5164526	UK	Retrospective	Commensal	ESBL	Short-reads	Chicken	2016	ST1163	-	G	aph(3')-Ia	11595	Plasmid	GE3.2	Not-typeable
14975	5288226	FR	Retrospective	Clinical	Non-ESBL	Short-reads	Cattle	2006	ST362	CC362	D	aph(3')-Ia	4815	Chromosome	Tn903	-
94mccctx2015	5136871	UK	Retrospective	Commensal	ESBL	Short-reads	Pig	2015	ST88	CC23	C	aph(3')-Ia	11597	Plasmid	GE3.2	Not-typeable
ESBL42-08	5500447	NL	Retrospective	Commensal	ESBL	Short-reads	Cattle	2023	ST5926	CC350	E	aph(3')-Ia	11519	Plasmid	GE3.2	Not-typeable
NB11	5337122	DK	Retrospective	Clinical	Non-ESBL	Short-reads	Pig	2020	ST100	CC165	A	aph(3')-Ia	14437	Plasmid	GE3.2	Not-typeable
PE13-041	5398557	UK	Retrospective	Commensal	ESBL	Short-reads	Pig	2013	ST88	CC23	C	aph(3')-Ia	11570	Plasmid	GE3.2	Not-typeable
Svarm 2003 285	5336477	SE	Retrospective	Commensal	Non-ESBL	Short-reads	Pig	2003	ST350	CC350	E	aph(3')-Ia	1260	<2k bp	-	-
Svarm 2003 315	4780673	SE	Retrospective	Commensal	Non-ESBL	Short-reads	Pig	2003	ST93	CC168	A	No aph(3')	-	-	-	-
2017ESBL-3480	5300314	UK	Retrospective	Commensal	ESBL	Short-reads	Pig	2017	ST8863	-	E	aph(3')-Ia	3057	Plasmid	Tn903	ND
ESBL33-60	4748399	NL	Retrospective	Commensal	ESBL	Short-reads	Cattle	2021	ST1303	-	A	aph(3')-Ia	14519	Plasmid	Tn4352	Not-typeable
ESBL39-32	5289694	NL	Retrospective	Commensal	ESBL	Short-reads	Cattle	2023	ST88	CC23	C	aph(3')-Ia	2685	Plasmid	Tn4352	ND
ESBL39-48	5151471	NL	Retrospective	Commensal	ESBL	Short-reads	Chicken	2023	ST1011	-	D	aph(3')-Ia	2592	Plasmid	Tn4352	ND
ESBL40-19	5284919	NL	Retrospective	Commensal	ESBL	Short-reads	Cattle	2023	ST88	CC23	C	aph(3')-Ia	2685	Plasmid	Tn4352	ND
ESBL40-25	5133853	NL	Retrospective	Commensal	ESBL	Short-reads	Chicken	2023	ST1011	-	D	aph(3')-Ia	2617	Plasmid	Tn4352	ND
MG10-50	5683604	DK	Retrospective	Clinical	Non-ESBL	Short-reads	Pig	2019	ST100	CC165	A	aph(3')-Ia	6257	Plasmid	Tn903	Not-typeable
48254	5138646	DK	Retrospective	Clinical	Non-ESBL	Short-reads	Dog	2022	ST73	CC73	B2	aph(3')-Ia	7133	Plasmid	GE3.1	Not-typeable
18873	4927658	FR	Retrospective	Commensal	ESBL	Short-reads	Cattle	2006	ST10	CC10	A	aph(3')-Ia	980	<2k bp	-	-
19544	5310385	FR	Retrospective	Clinical	Non-ESBL	Short-reads	Cattle	2007	ST88	CC23	C	aph(3')-Ia	8529	Plasmid	Tn903	IncFII
Pr27	5351490	DK	Retrospective	Clinical	Non-ESBL	Short-reads	Pig	2020	ST10	CC10	A	aph(3')-Ia	2011	Plasmid	GE3.1	ND
1.26	5204640	NL	Prospective	Commensal	Non-ESBL	Long-reads	Cattle	2024	ST206	CC206	A	aph(3')-Ia	46519	Plasmid	GE2	IncX
1.28	4611797	NL	Prospective	Commensal	Non-ESBL	Long-reads	Cattle	2024	ST10	CC10	A	aph(3')-Ia	45319	Plasmid	GE2	IncX
1.33	4611399	NL	Prospective	Commensal	Non-ESBL	Long-reads	Cattle	2024	ST398	CC398	A	aph(3')-Ia	46570	Plasmid	GE2	IncX
1.34	4698009	NL	Prospective	Commensal	Non-ESBL	Long-reads	Cattle	2024	ST48	CC10	A	aph(3')-Ia	46569	Plasmid	GE2	IncX
1.35	4692608	NL	Prospective	Commensal	Non-ESBL	Long-reads	Cattle	2024	ST6262	CC10	A	aph(3')-Ia	46572	Plasmid	GE2	IncX
1.44	5045174	NL	Prospective	Commensal	Non-ESBL	Long-reads	Cattle	2024	ST58	CC155	B1	aph(3')-Ia	46518	Plasmid	GE2	IncX
1.49	5048692	NL	Prospective	Commensal	Non-ESBL	Long-reads	Cattle	2024	ST10	CC10	A	aph(3')-Ia	46577	Plasmid	GE2	IncX
1.5	4915990	NL	Prospective	Commensal	Non-ESBL	Long-reads	Cattle	2024	ST88	CC23	C	aph(3')-Ia	46565	Plasmid	GE2	IncX
1.52	4760171	NL	Prospective	Commensal	Non-ESBL	Long-reads	Cattle	2024	ST165	CC165	A	aph(3')-Ia	46571	Plasmid	GE2	IncX
1.62	4824410	NL	Prospective	Commensal	Non-ESBL	Long-reads	Cattle	2024	ST1716	CC10	A	aph(3')-Ia	46570	Plasmid	GE2	IncX
1.63	4765058	NL	Prospective	Commensal	Non-ESBL	Long-reads	Pig	2024	ST542	CC542	A	aph(3')-Ia	46517	Plasmid	GE2	IncX
2.05	5027993	NL	Prospective	Commensal	Non-ESBL	Long-reads	Pig	2024	ST2562	-	D	aph(3')-Ia	46431	Plasmid	GE2	IncX
2.11	4750983	NL	Prospective	Commensal	Non-ESBL	Long-reads	Cattle	2024	ST398	CC398	A	aph(3')-Ia	46569	Plasmid	GE2	IncX
2.14	4917678	NL	Prospective	Commensal	Non-ESBL	Long-reads	Cattle	2024	ST34	CC10	A	aph(3')-Ia	46578	Plasmid	GE2	IncX
2.17	5262369	NL	Prospective	Commensal	Non-ESBL	Long-reads	Chicken	2024	ST5853	CC155	D	aph(3')-Ia	49971	Plasmid	GE2	IncX
2.18	4749762	NL	Prospective	Commensal	Non-ESBL	Long-reads	Cattle	2024	ST10	CC10	A	aph(3')-Ia	46569	Plasmid	GE2	IncX
2.25	4907081	NL	Prospective	Commensal	Non-ESBL	Long-reads	Cattle	2024	ST1148	-	B1	aph(3')-Ia	36145	Plasmid	GE2	IncX
2.32	4723854	NL	Prospective	Commensal	Non-ESBL	Long-reads	Cattle	2024	ST1141	CC10	A	aph(3')-Ia	46569	Plasmid	GE2	IncX
2.33	4793228	NL	Prospective	Commensal	Non-ESBL	Long-reads	Pig	2024	ST206	CC206	A	aph(3')-Ia	46569	Plasmid	GE2	IncX
2.37	5124852	NL	Prospective	Commensal	Non-ESBL	Long-reads	Pig	2024	ST1433	-	A	aph(3')-Ia	46570	Plasmid	GE2	IncX
2.41	5503638	NL	Prospective	Commensal	Non-ESBL	Long-reads	Cattle	2024	ST641	CC86	B1	aph(3')-Ia	46406	Plasmid	GE2	IncX
2.43	5169064	NL	Prospective	Commensal	Non-ESBL	Long-reads	Cattle	2024	ST398	CC398	A	aph(3')-Ia	46518	Plasmid	GE2	IncX
2.47	5143103	NL	Prospective	Commensal	Non-ESBL	Long-reads	Cattle	2024	ST3714	CC155	B1	aph(3')-Ia	46566	Plasmid	GE2	IncX
2.48	5134358	NL	Prospective	Commensal	Non-ESBL	Long-reads	Cattle	2024	ST10	CC10	A	aph(3')-Ia	101939	Plasmid	GE2	IncX
2.53	5246829	NL	Prospective	Commensal	Non-ESBL	Long-reads	Cattle	2024	ST48	CC10	A	aph(3')-Ia	72848	Plasmid	GE2	IncX
2.54	5050322	NL	Prospective	Commensal	Non-ESBL	Long-reads	Cattle	2024	ST1954	CC155	A	aph(3')-Ia	46547	Plasmid	GE2	IncX
2.58	5140732	NL	Prospective	Commensal	Non-ESBL	Long-reads	Pig	2024	ST69	CC69	D	aph(3')-Ia	46569	Plasmid	GE2	IncX
2.6	5466668	NL	Prospective	Commensal	Non-ESBL	Long-reads	Chicken	2024	ST297	CC155	B1	aph(3')-Ia	45543	Plasmid	GE2	IncX
2.62	5320815	NL	Prospective	Commensal	Non-ESBL	Long-reads	Cattle	2024	ST300	CC155	B1	aph(3')-Ia	46516	Plasmid	GE2	IncX
2.63	5270173	NL	Prospective	Commensal	Non-ESBL	Long-reads	Chicken	2024	ST5853	CC155	D	aph(3')-Ia	49971	Plasmid	GE2	IncX
2.64	4840371	NL	Prospective	Commensal	Non-ESBL	Long-reads	Cattle	2024	ST10	CC10	A	aph(3')-Ia	46570	Plasmid	GE2	IncX
2.7	5237266	NL	Prospective	Commensal	Non-ESBL	Long-reads	Cattle	2024	ST1302	CC155	A	aph(3')-Ia	47959	Plasmid	GE2	IncX
2.73	4873668	NL	Prospective	Commensal	Non-ESBL	Long-reads	Cattle	2024	ST10	CC10	A	aph(3')-Ia	46569	Plasmid	GE2	IncX
2.75	4697248	NL	Prospective	Commensal	Non-ESBL	Long-reads	Cattle	2024	ST10	CC10	A	aph(3')-Ia	46358	Plasmid	GE2	IncX
2.76	5193634	NL	Prospective	Commensal	Non-ESBL	Long-reads	Cattle	2024	ST3714	CC155	B1	aph(3')-Ia	47397	Plasmid	GE2	IncX
2.79	5157716	NL	Prospective	Commensal	Non-ESBL	Long-reads	Cattle	2024	ST58	CC155	B1	aph(3')-Ia	41024	Plasmid	GE2	IncX
3.02	4815345	NL	Prospective	Commensal	Non-ESBL	Long-reads	Cattle	2024	ST1433	-	A	aph(3')-Ia	46569	Plasmid	GE2	IncX
3.07	4754155	NL	Prospective	Commensal	Non-ESBL	Long-reads	Cattle	2024	ST206	CC206	A	aph(3')-Ia	48030	Plasmid	GE2	IncX
3.08	4772101	NL	Prospective	Commensal	Non-ESBL	Long-reads	Cattle	2024	ST949	CC155	B1	aph(3')-Ia	46569	Plasmid	GE2	IncX
3.16	5453663	NL	Prospective	Commensal	Non-ESBL	Long-reads	Cattle	2024	ST1302	CC155	A	aph(3')-Ia	46554	Plasmid	GE2	IncX
3.27	5242513	NL	Prospective	Commensal	Non-ESBL	Long-reads	Pig	2024	ST101	CC101	B1	aph(3')-Ia	46569	Plasmid	GE2	IncX
3.28	5276106	NL	Prospective	Commensal	Non-ESBL	Long-reads	Cattle	2024	ST58	CC155	B1	aph(3')-Ia	46569	Plasmid	GE2	IncX
3.3	5539765	NL	Prospective	Commensal	Non-ESBL	Long-reads	Cattle	2024	ST2217	-	B1	aph(3')-Ia	46569	Plasmid	GE2	IncX
3.33	5525126	NL	Prospective	Commensal	Non-ESBL	Long-reads	Cattle	2024	ST515	-	B1	aph(3')-Ia	42970	Plasmid	GE2	IncX
3.37	5175093	NL	Prospective	Commensal	Non-ESBL	Long-reads	Cattle	2024	ST410	CC23	C	aph(3')-Ia	46569 & 4912907	Plasmid & Chromosome	GE2 & Tn4352	IncX1
3.39	4639164	NL	Prospective	Commensal	Non-ESBL	Long-reads	Cattle	2024	ST10	CC10	A	aph(3')-Ia	46569	Plasmid	GE2	IncX
3.4	4762631	NL	Prospective	Commensal	Non-ESBL	Long-reads	Cattle	2024	-	-	A	aph(3')-Ia	46569	Plasmid	GE2	IncX
3.41	4999345	NL	Prospective	Commensal	Non-ESBL	Long-reads	Pig	2024	ST10	CC10	A	aph(3')-Ia	46569	Plasmid	GE2	IncX
3.43	4539420	NL	Prospective	Commensal	Non-ESBL	Long-reads	Cattle	2024	ST10	CC10	A	aph(3')-Ia	46569	Plasmid	GE2	IncX
4872	4803844	UK	Retrospective	Commensal	ESBL	Short-reads	Pig	2019	ST1771	-	A	aph(3')-Ia	29939	Plasmid	GE2	IncX
Svarm 2004 117	5270812	SE	Retrospective	Commensal	Non-ESBL	Short-reads	Chicken	2004	ST189	CC165	A	aph(3')-Ia	4830	Plasmid	GE3.2	ND
A27	4906516	DK	Retrospective	Clinical	Non-ESBL	Short-reads	Pig	2020	ST2521	-	B1	aph(3')-Ia	33832	Plasmid	GE2	IncX
A56	5042392	DK	Retrospective	Clinical	Non-ESBL	Short-reads	Pig	2020	ST88	CC23	C	aph(3')-Ia	14823	Plasmid	GE2	IncX
ESBL34-32	4944300	NL	Retrospective	Commensal	ESBL	Short-reads	Cattle	2021	ST641	CC86	B1	aph(3')-Ia	27359	Plasmid	GE2	IncX
ESBL35-02	4678217	NL	Retrospective	Commensal	ESBL	Short-reads	Cattle	2021	ST1433	-	A	aph(3')-Ia	14096	Plasmid	GE2	IncX
ESBL35-14	4707848	NL	Retrospective	Commensal	ESBL	Short-reads	Cattle	2021	ST2325	CC155	A	aph(3')-Ia	27319	Plasmid	GE2	IncX
ESBL35-58	4902239	NL	Retrospective	Commensal	ESBL	Short-reads	Cattle	2021	ST10	CC10	A	aph(3')-Ia	27319	Plasmid	GE2	IncX
ESBL35-76	5217795	NL	Retrospective	Commensal	ESBL	Short-reads	Cattle	2021	ST1302	CC155	A	aph(3')-Ia	27319	Plasmid	GE2	IncX
ESBL36-29	4664123	NL	Retrospective	Commensal	ESBL	Short-reads	Cattle	2021	ST1433	-	A	aph(3')-Ia	27317	Plasmid	GE2	IncX
ESBL36-35	5183255	NL	Retrospective	Commensal	ESBL	Short-reads	Cattle	2022	ST295	CC23	B1	aph(3')-Ia	23757	Plasmid	GE2	IncX
ESBL36-70	4679027	NL	Retrospective	Commensal	ESBL	Short-reads	Cattle	2022	ST1433	-	A	aph(3')-Ia	5983	Plasmid	GE2	IncX
ESBL37-34	4523380	NL	Retrospective	Commensal	ESBL	Short-reads	Cattle	2022	ST226	CC226	A	aph(3')-Ia	28691	Plasmid	GE2	IncX
ESBL37-44	4933824	NL	Retrospective	Commensal	ESBL	Short-reads	Cattle	2022	ST10	CC10	A	aph(3')-Ia	26110	Plasmid	GE2	IncX
ESBL37-45	4749029	NL	Retrospective	Commensal	ESBL	Short-reads	Cattle	2022	ST155	CC155	B1	aph(3')-Ia	27325	Plasmid	GE2	IncX
ESBL37-52	4800960	NL	Retrospective	Commensal	ESBL	Short-reads	Cattle	2022	ST101	CC101	B1	aph(3')-Ia	27323	Plasmid	GE2	IncX
ESBL37-62	5016522	NL	Retrospective	Commensal	ESBL	Short-reads	Cattle	2022	ST38	CC38	D	aph(3')-Ia	27331	Plasmid	GE2	IncX
ESBL38-01	4968851	NL	Retrospective	Commensal	ESBL	Short-reads	Cattle	2022	ST10	CC10	A	aph(3')-Ia	33815	Plasmid	GE2	IncX
ESBL38-30	4663721	NL	Retrospective	Commensal	ESBL	Short-reads	Cattle	2022	ST1433	-	A	aph(3')-Ia	27323	Plasmid	GE2	IncX
ESBL38-31	4760316	NL	Retrospective	Commensal	ESBL	Short-reads	Cattle	2022	ST361	CC226	A	aph(3')-Ia	35650	Plasmid	GE2	IncX
ESBL38-38	4666921	NL	Retrospective	Commensal	ESBL	Short-reads	Cattle	2022	ST1433	-	A	aph(3')-Ia	27342	Plasmid	GE2	IncX
ESBL38-39	4756504	NL	Retrospective	Commensal	ESBL	Short-reads	Cattle	2022	ST361	CC226	A	aph(3')-Ia	29711	Plasmid	GE2	IncX
ESBL38-47	4662802	NL	Retrospective	Commensal	ESBL	Short-reads	Cattle	2022	ST1433	-	A	aph(3')-Ia	27317	Plasmid	GE2	IncX
ESBL38-50	4895587	NL	Retrospective	Commensal	ESBL	Short-reads	Cattle	2022	ST1433	-	A	aph(3')-Ia	27334	Plasmid	GE2	IncX
ESBL38-54	4843240	NL	Retrospective	Commensal	ESBL	Short-reads	Cattle	2022	ST2325	CC155	A	aph(3')-Ia	32511	Plasmid	GE2	IncX
ESBL39-10	4813123	NL	Retrospective	Commensal	ESBL	Short-reads	Cattle	2022	ST949	CC155	B1	aph(3')-Ia	27335	Plasmid	GE2	IncX
ESBL39-30	4670121	NL	Retrospective	Commensal	ESBL	Short-reads	Cattle	2023	ST1433	-	A	aph(3')-Ia	33847	Plasmid	GE2	IncX
ESBL39-49	4664169	NL	Retrospective	Commensal	ESBL	Short-reads	Cattle	2023	ST1433	-	A	aph(3')-Ia	34650	Plasmid	GE2	IncX
ESBL40-39	4664155	NL	Retrospective	Commensal	ESBL	Short-reads	Cattle	2023	ST1433	-	A	aph(3')-Ia	33811	Plasmid	GE2	IncX
ESBL40-46	4677832	NL	Retrospective	Commensal	ESBL	Short-reads	Cattle	2023	ST1433	-	A	aph(3')-Ia	33811	Plasmid	GE2	IncX
ESBL40-53	4667239	NL	Retrospective	Commensal	ESBL	Short-reads	Cattle	2023	ST1433	-	A	aph(3')-Ia	31121	Plasmid	GE2	IncX
ESBL40-72	4672958	NL	Retrospective	Commensal	ESBL	Short-reads	Cattle	2023	ST1433	-	A	aph(3')-Ia	33847	Plasmid	GE2	IncX
ESBL41-09	4646626	NL	Retrospective	Commensal	ESBL	Short-reads	Cattle	2023	ST1433	-	A	aph(3')-Ia	14927	Plasmid	GE2	IncX
ESBL41-16	4663987	NL	Retrospective	Commensal	ESBL	Short-reads	Cattle	2023	ST1433	-	A	aph(3')-Ia	15929	Plasmid	GE2	IncX
ESBL41-29	4664921	NL	Retrospective	Commensal	ESBL	Short-reads	Cattle	2023	ST1433	-	A	aph(3')-Ia	36513	Plasmid	GE2	IncX
ESBL41-30	4816550	NL	Retrospective	Commensal	ESBL	Short-reads	Cattle	2023	ST1433	-	A	aph(3')-Ia	29541	Plasmid	GE2	IncX
ESBL41-52	4669977	NL	Retrospective	Commensal	ESBL	Short-reads	Cattle	2023	ST1433	-	A	aph(3')-Ia	33847	Plasmid	GE2	IncX
ESBL41-54	4917177	NL	Retrospective	Commensal	ESBL	Short-reads	Cattle	2023	ST10	CC10	A	aph(3')-Ia	33847	Plasmid	GE2	IncX
ESBL42-04	5063903	NL	Retrospective	Commensal	ESBL	Short-reads	Cattle	2023	ST1564	-	A	aph(3')-Ia	33847	Plasmid	GE2	IncX
ESBL42-25	4672927	NL	Retrospective	Commensal	ESBL	Short-reads	Cattle	2023	ST1433	-	A	aph(3')-Ia	31157	Plasmid	GE2	IncX
ESBL42-30	4669938	NL	Retrospective	Commensal	ESBL	Short-reads	Cattle	2023	ST1433	-	A	aph(3')-Ia	33847	Plasmid	GE2	IncX
ESBL42-41	4671196	NL	Retrospective	Commensal	ESBL	Short-reads	Cattle	2023	ST1433	-	A	aph(3')-Ia	31157	Plasmid	GE2	IncX
ESBL42-47	4670797	NL	Retrospective	Commensal	ESBL	Short-reads	Cattle	2023	ST1433	-	A	aph(3')-Ia	31736	Plasmid	GE2	IncX
ESBL42-48	4671191	NL	Retrospective	Commensal	ESBL	Short-reads	Cattle	2023	ST1433	-	A	aph(3')-Ia	33847	Plasmid	GE2	IncX
4715	5190482	UK	Retrospective	Commensal	ESBL	Short-reads	Pig	2019	ST5285	-	B1	aph(3')-Ia	11565	Plasmid	GE3.2	IncI1alpha
PE13-133	5339525	UK	Retrospective	Commensal	ESBL	Short-reads	Pig	2013	ST88	CC23	C	aph(3')-Ia	11570	Plasmid	GE3.2	IncI1alpha
PE13-163	5433672	UK	Retrospective	Commensal	ESBL	Short-reads	Pig	2013	ST88	CC23	C	aph(3')-Ia	11570	Plasmid	GE3.2	IncI1alpha
1.38	4967953	NL	Prospective	Commensal	Non-ESBL	Long-reads	Chicken	2024	ST155	CC155	B1	aph(3')-Ia	111708	Plasmid	Tn4352	IncI1alpha
1.51	5130961	NL	Prospective	Commensal	Non-ESBL	Long-reads	Chicken	2024	ST602	CC446	B1	aph(3')-Ia	113829	Plasmid	Tn4352	IncI1alpha
1.57	5363625	NL	Prospective	Commensal	Non-ESBL	Long-reads	Cattle	2024	ST118	-	E	aph(3')-Ia	117410	Plasmid	Tn4352	IncI1alpha
1.65	5250445	NL	Prospective	Commensal	Non-ESBL	Long-reads	Chicken	2024	ST219	-	E	aph(3')-Ia	113829	Plasmid	Tn4352	IncI1alpha
1.78	5398935	NL	Prospective	Commensal	Non-ESBL	Long-reads	Cattle	2024	ST1080	-	A	aph(3')-Ia	131895	Plasmid	Tn4352	IncI1alpha
2.78	5061239	NL	Prospective	Commensal	Non-ESBL	Long-reads	Chicken	2024	ST9563	CC10	A	aph(3')-Ia	115180	Plasmid	Tn4352	IncI1alpha
3.01	5075976	NL	Prospective	Commensal	Non-ESBL	Long-reads	Chicken	2024	ST10	CC10	A	aph(3')-Ia	113818	Plasmid	Tn4352	IncI1alpha
3.12	5102986	NL	Prospective	Commensal	Non-ESBL	Long-reads	Cattle	2024	ST58	CC155	B1	aph(3')-Ia	125896	Plasmid	Tn4352	IncI1alpha
20103	5636884	FR	Retrospective	Clinical	ESBL	Short-reads	Cattle	2007	ST1615	CC23	C	aph(3')-Ia	1260	<2k bp	-	-
Svarm 2004 45	5340464	SE	Retrospective	Commensal	Non-ESBL	Short-reads	Chicken	2004	ST189	CC165	A	aph(3')-Ia	11517	Plasmid	GE3.2	Not-typeable
Svarm 2004 179	5511117	SE	Retrospective	Commensal	Non-ESBL	Short-reads	Chicken	2004	ST189	CC165	A	aph(3')-Ia	6680	Chromosome	GE3.2	-
A23	5231875	DK	Retrospective	Clinical	Non-ESBL	Short- & long-reads	Pig	2020	ST88	CC23	C	aph(3')-Ia	112508	Plasmid	Tn4352	IncI1alpha
AV54	5195310	DK	Retrospective	Clinical	Non-ESBL	Short- & long-reads	Pig	2019	ST10	CC10	A	aph(3')-Ia	106958	Plasmid	Tn4352	IncI1alpha
MG01-17	5469405	DK	Retrospective	Clinical	Non-ESBL	Short-reads	Pig	2015	ST1	-	D	aph(3')-Ia	6310	Plasmid	Tn4352	IncI1alpha
MG05-35	5653900	DK	Retrospective	Clinical	Non-ESBL	Short-reads	Pig	2018	ST100	CC165	A	aph(3')-Ia	91392	Plasmid	Tn4352	IncI1alpha
MG07-44	5765189	DK	Retrospective	Clinical	Non-ESBL	Short-reads	Pig	2018	ST100	CC165	A	aph(3')-Ia	30301	Plasmid	Tn4352	IncI1alpha
RHB30-C09	5604443	UK	Retrospective	Commensal	Non-ESBL	Short- & long-reads	Pig	2017	ST953	-	A	aph(3')-Ia	120503	Plasmid	Tn4352	IncI1alpha
RHB30-C10	5604443	UK	Retrospective	Commensal	Non-ESBL	Short- & long-reads	Pig	2017	ST953	-	A	aph(3')-Ia	120503	Plasmid	Tn4352	IncI1alpha
Svarm 2004 218	5273791	SE	Retrospective	Commensal	Non-ESBL	Short-reads	Chicken	2004	ST189	CC165	A	aph(3')-Ia	4830	Chromosome	GE3.2	-
A16	4994767	DK	Retrospective	Clinical	Non-ESBL	Short- & long-reads	Pig	2020	ST58	CC155	B1	aph(3')-Ia	101357	Plasmid	Tn903	IncI1alpha
RHB02-C19	5615055	UK	Retrospective	Commensal	Non-ESBL	Short- & long-reads	Pig	2017	ST10	CC10	A	aph(3')-Ia + aph(3')-IIa	269647	Plasmid	Tn903	IncHI2
RHB16-C07	6123098	UK	Retrospective	Commensal	Non-ESBL	Short- & long-reads	Pig	2017	ST42	CC42	D	aph(3')-Ia + aph(3')-IIa	280872	Plasmid	Tn903	IncHI2
RHB16-C08	5185933	UK	Retrospective	Commensal	Non-ESBL	Short- & long-reads	Pig	2017	ST42	CC42	D	aph(3')-Ia + aph(3')-IIa	280872	Plasmid	Tn903	IncHI2
RHB16-C11	6126753	UK	Retrospective	Commensal	Non-ESBL	Short- & long-reads	Pig	2017	ST42	CC42	D	aph(3')-Ia + aph(3')-IIa	280872	Plasmid	Tn903	IncHI2
RHB16-C13	6035998	UK	Retrospective	Commensal	Non-ESBL	Short- & long-reads	Pig	2017	ST42	CC42	D	aph(3')-Ia + aph(3')-IIa	280872	Plasmid	Tn903	IncHI2
RHB16-C19	5162265	UK	Retrospective	Commensal	Non-ESBL	Short- & long-reads	Pig	2017	ST1141	CC10	A	aph(3')-Ia + aph(3')-IIa	285423	Plasmid	Tn903	IncHI2
RHB30-C16	5270383	UK	Retrospective	Commensal	Non-ESBL	Short- & long-reads	Pig	2017	ST10	CC10	A	aph(3')-Ia + aph(3')-IIa	196445	Plasmid	Tn903	IncHI2
RHB30-C17	5270861	UK	Retrospective	Commensal	Non-ESBL	Short- & long-reads	Pig	2017	ST10	CC10	A	aph(3')-Ia + aph(3')-IIa	196445	Plasmid	Tn903	IncHI2
RHB30-C19	5262934	UK	Retrospective	Commensal	Non-ESBL	Short- & long-reads	Pig	2017	ST10	CC10	A	aph(3')-Ia + aph(3')-IIa	187659	Plasmid	Tn903	IncHI2
RHB30-C20	5270416	UK	Retrospective	Commensal	Non-ESBL	Short- & long-reads	Pig	2017	ST10	CC10	A	aph(3')-Ia + aph(3')-IIa	196445	Plasmid	Tn903	IncHI2
1.47	5422514	NL	Prospective	Commensal	Non-ESBL	Long-reads	Cattle	2024	ST297	CC155	B1	aph(3')-Ia	421957	Plasmid	Tn4352	IncHI2
ESBL38-60	4979923	NL	Retrospective	Commensal	ESBL	Short-reads	Cattle	2022	ST160	-	B1	aph(3')-Ia	12768	Plasmid	Tn4352	IncHI2
Pr22	5863814	DK	Retrospective	Clinical	Non-ESBL	Short- & long-reads	Pig	2020	ST12193	CC86	B1	aph(3')-Ia	264378	Plasmid	Tn4352	IncHI2
RHB41-C01	4838437	UK	Retrospective	Commensal	ESBL	Short- & long-reads	Pig	2017	ST10	CC10	A	aph(3')-Ia	223412	Plasmid	Tn4352	IncHI2
Svarm 2004 264	5472133	SE	Retrospective	Commensal	Non-ESBL	Short-reads	Chicken	2004	ST189	CC165	A	aph(3')-Ia	6680	Chromosome	GE3.2	-
A19	5773650	DK	Retrospective	Clinical	Non-ESBL	Short-reads	Pig	2020	ST2675	-	A	aph(3')-Ia	7177	Plasmid	GE3.1	IncHI2
1.4	5459163	NL	Prospective	Commensal	Non-ESBL	Long-reads	Cattle	2024	ST1434	-	A	aph(3')-Ia	334075	Plasmid	Tn903	IncHI1
1.55	5404431	NL	Prospective	Commensal	Non-ESBL	Long-reads	Cattle	2024	ST1429	-	A	aph(3')-Ia	250690	Plasmid	Tn903	IncHI1
1.7	5372040	NL	Prospective	Commensal	Non-ESBL	Long-reads	Cattle	2024	ST10	CC10	A	aph(3')-Ia	349653	Plasmid	Tn903	IncHI1
1.71	5185533	NL	Prospective	Commensal	Non-ESBL	Long-reads	Cattle	2024	ST1433	-	A	aph(3')-Ia	349653	Plasmid	Tn903	IncHI1
2.35	5256403	NL	Prospective	Commensal	Non-ESBL	Long-reads	Cattle	2024	ST1072	-	A	aph(3')-Ia	356105	Plasmid	Tn903	IncHI1
2.36	5621270	NL	Prospective	Commensal	Non-ESBL	Long-reads	Cattle	2024	ST1072	-	A	aph(3')-Ia	337825	Plasmid	Tn903	IncHI1
3.15	5394052	NL	Prospective	Commensal	Non-ESBL	Long-reads	Cattle	2024	ST9852	CC168	A	aph(3')-Ia	305448	Plasmid	Tn903	IncHI1
3.29	5536880	NL	Prospective	Commensal	Non-ESBL	Long-reads	Cattle	2024	ST10	CC10	A	aph(3')-Ia	342173	Plasmid	Tn903	IncHI1
20727	5186798	FR	Retrospective	Clinical	ESBL	Short-reads	Cattle	2007	ST58	CC155	B1	aph(3')-Ia	1261	<2k bp	-	-
24290	5408195	FR	Retrospective	Commensal	Non-ESBL	Short-reads	Cattle	2009	ST88	CC23	C	aph(3')-Ia	1326	<2k bp	-	-
1.31	5610244	NL	Prospective	Commensal	Non-ESBL	Long-reads	Chicken	2024	ST69	CC69	D	aph(3')-Ia	153733	Plasmid	Tn4352	IncFII
1.66	5300227	NL	Prospective	Commensal	Non-ESBL	Long-reads	Pig	2024	ST58	CC155	B1	aph(3')-Ia	152018	Plasmid	Tn4352	IncFII
1.72	5212070	NL	Prospective	Commensal	Non-ESBL	Long-reads	Chicken	2024	-	-	C	aph(3')-Ia	150613	Plasmid	Tn4352	IncFII
1.77	4957044	NL	Prospective	Commensal	Non-ESBL	Long-reads	Pig	2024	ST58	CC155	B1	aph(3')-Ia	151582	Plasmid	Tn4352	IncFII
2.04	4947972	NL	Prospective	Commensal	Non-ESBL	Long-reads	Pig	2024	ST189	CC165	A	aph(3')-Ia	151542	Plasmid	Tn4352	IncFII
2.06	5273514	NL	Prospective	Commensal	Non-ESBL	Long-reads	Pig	2024	ST58	CC155	B1	aph(3')-Ia	151744	Plasmid	Tn4352	IncFII
2.69	5178008	NL	Prospective	Commensal	Non-ESBL	Long-reads	Pig	2024	ST360	CC155	C	aph(3')-Ia	101067	Plasmid	Tn4352	IncFII
3.42	5024782	NL	Prospective	Commensal	Non-ESBL	Long-reads	Pig	2024	ST772	CC10	A	aph(3')-Ia	95450	Plasmid	Tn4352	IncFII
24342	5008166	FR	Retrospective	Clinical	ESBL	Short-reads	Cattle	2009	ST120	-	B1	aph(3')-Ia	1213	<2k bp	-	-
25852	5333751	FR	Retrospective	Clinical	ESBL	Short-reads	Cattle	2010	ST949	CC155	B1	aph(3')-Ia	1216	<2k bp	-	-
26209	4924161	FR	Retrospective	Clinical	ESBL	Short-reads	Cattle	2010	ST744	CC10	A	aph(3')-Ia	935	<2k bp	-	-
NB5	5668964	DK	Retrospective	Clinical	Non-ESBL	Short-reads	Pig	2019	ST100	CC165	A	aph(3')-Ia	115023	Plasmid	Tn4352	IncFII
RHB44-C13	5080355	UK	Retrospective	Commensal	Non-ESBL	Short- & long-reads	Chicken	2017	ST162	CC469	B1	aph(3')-Ia	152259	Plasmid	Tn4352	IncFII
RHB44-C17	5080354	UK	Retrospective	Commensal	Non-ESBL	Short- & long-reads	Chicken	2017	ST162	CC469	B1	aph(3')-Ia	152259	Plasmid	Tn4352	IncFII
27582	5604734	FR	Retrospective	Clinical	ESBL	Short-reads	Cattle	2011	ST362	CC362	D	aph(3')-Ia	1259	<2k bp	-	-
1.23	5196060	NL	Prospective	Commensal	Non-ESBL	Long-reads	Cattle	2024	-	-	F	aph(3')-Ia	5051977 & 134945	Chromosome & Plasmid	GE3.2 & Tn903	IncFIC
1.22	5581866	NL	Prospective	Commensal	Non-ESBL	Long-reads	Chicken	2024	ST57	CC350	E	aph(3')-Ia	115590	Plasmid	Tn4352	IncFIC
1.27	5654435	NL	Prospective	Commensal	Non-ESBL	Long-reads	Chicken	2024	ST57	CC350	E	aph(3')-Ia	161176	Plasmid	Tn4352	IncFIC
1.58	5485547	NL	Prospective	Commensal	Non-ESBL	Long-reads	Chicken	2024	ST57	CC350	E	aph(3')-Ia	159318	Plasmid	Tn4352	IncFIC
1.59	5615032	NL	Prospective	Commensal	Non-ESBL	Long-reads	Chicken	2024	ST57	CC350	E	aph(3')-Ia	160300	Plasmid	Tn4352	IncFIC
2.21	5559241	NL	Prospective	Commensal	Non-ESBL	Long-reads	Chicken	2024	ST57	CC350	E	aph(3')-Ia	162109	Plasmid	Tn4352	IncFIC
2.23	5209374	NL	Prospective	Commensal	Non-ESBL	Long-reads	Chicken	2024	ST162	CC469	B1	aph(3')-Ia	154694	Plasmid	Tn4352	IncFIC
2.31	4972820	NL	Prospective	Commensal	Non-ESBL	Long-reads	Cattle	2024	ST398	CC398	A	aph(3')-Ia	151352	Plasmid	Tn4352	IncFIC
2.34	5492807	NL	Prospective	Commensal	Non-ESBL	Long-reads	Cattle	2024	ST1434	-	A	aph(3')-Ia	127613 & 306238	Plasmid	Tn4352 & Tn903	IncFIC & IncHI1
3.17	5557975	NL	Prospective	Commensal	Non-ESBL	Long-reads	Chicken	2024	ST57	CC350	E	aph(3')-Ia	159568	Plasmid	Tn4352	IncFIC
3.18	5658483	NL	Prospective	Commensal	Non-ESBL	Long-reads	Chicken	2024	ST57	CC350	E	aph(3')-Ia	159439	Plasmid	Tn4352	IncFIC
3.23	4881529	NL	Prospective	Commensal	Non-ESBL	Long-reads	Cattle	2024	ST2325	CC155	A	aph(3')-Ia	126390	Plasmid	Tn4352	IncFIC
30462	5309378	FR	Retrospective	Clinical	ESBL	Short-reads	Cattle	2011	ST10	CC10	A	aph(3')-Ia	1325	<2k bp	-	-
ESBL40-62	4691547	NL	Retrospective	Commensal	ESBL	Short-reads	Cattle	2023	ST2325	CC155	A	aph(3')-Ia	62520	Plasmid	Tn4352	IncFIC
ESBL41-05	4724923	NL	Retrospective	Commensal	ESBL	Short-reads	Cattle	2023	ST2325	CC155	A	aph(3')-Ia	62520	Plasmid	Tn4352	IncFIC
RHB02-C01	4953509	UK	Retrospective	Commensal	ESBL	Short- & long-reads	Pig	2017	ST10	CC10	A	aph(3')-Ia	116772	Plasmid	Tn4352	IncFIC
RHB02-C02	4953790	UK	Retrospective	Commensal	ESBL	Short- & long-reads	Pig	2017	ST10	CC10	A	aph(3')-Ia	116772	Plasmid	Tn4352	IncFIC
RHB02-C03	4953735	UK	Retrospective	Commensal	ESBL	Short- & long-reads	Pig	2017	ST10	CC10	A	aph(3')-Ia	116772	Plasmid	Tn4352	IncFIC
RHB02-C04	4954503	UK	Retrospective	Commensal	ESBL	Short- & long-reads	Pig	2017	ST10	CC10	A	aph(3')-Ia	116772	Plasmid	Tn4352	IncFIC
RHB02-C06	4950024	UK	Retrospective	Commensal	ESBL	Short- & long-reads	Pig	2017	ST10	CC10	A	aph(3')-Ia	113309	Plasmid	Tn4352	IncFIC
RHB02-C09	4953763	UK	Retrospective	Commensal	ESBL	Short- & long-reads	Pig	2017	ST10	CC10	A	aph(3')-Ia	116772	Plasmid	Tn4352	IncFIC
RHB02-C10	4951893	UK	Retrospective	Commensal	ESBL	Short- & long-reads	Pig	2017	ST10	CC10	A	aph(3')-Ia	116772	Plasmid	Tn4352	IncFIC
2971	5148866	UK	Retrospective	Commensal	ESBL	Short-reads	Chicken	2016	ST117	CC117	G	aph(3')-Ia	23191	Plasmid	GE3.2	IncFIB
3173	5030116	UK	Retrospective	Commensal	ESBL	Short-reads	Chicken	2016	ST1163	-	G	aph(3')-Ia	11595	Plasmid	GE3.2	IncFIB
A17	5190217	DK	Retrospective	Clinical	Non-ESBL	Short-reads	Pig	2020	ST88	CC23	C	aph(3')-Ia	11655	Plasmid	GE3.2	IncFIB
ESBL-387	5439371	UK	Retrospective	Commensal	ESBL	Short-reads	Pig	2015	ST88	CC23	C	aph(3')-Ia	6142	Plasmid	GE3.2	IncFIB
2.74	5198608	NL	Prospective	Commensal	Non-ESBL	Long-reads	Pig	2024	ST372	CC155	B2	aph(3')-Ia	20648	Plasmid	Tn4352	IncFIB
3.03	4851830	NL	Prospective	Commensal	Non-ESBL	Long-reads	Cattle	2024	ST1122	-	A	aph(3')-Ia	141626	Plasmid	Tn4352	IncFIB
3.11	5231530	NL	Prospective	Commensal	Non-ESBL	Long-reads	Cattle	2024	-	-	B1	aph(3')-Ia	156001	Plasmid	Tn4352	IncFIB
4557	5205158	UK	Retrospective	Commensal	ESBL	Short-reads	Cattle	2019	ST117	CC117	G	aph(3')-Ia	86810	Plasmid	Tn4352	IncFIB
4558	5171669	UK	Retrospective	Commensal	ESBL	Short-reads	Pig	2019	ST117	CC117	G	aph(3')-Ia	6668	Plasmid	ND	IncFIB
28181	5106212	FR	Retrospective	Commensal	ESBL	Short-reads	Cattle	2012	ST3595	CC542	A	aph(3')-Ia	980	<2k bp	-	-
2016-T3210	5222968	UK	Retrospective	Commensal	ESBL	Short-reads	Turkey	2016	ST162	CC469	B1	aph(3')-Ia	11570	Plasmid	GE3.2	IncFIA
2.59	5230957	NL	Prospective	Commensal	Non-ESBL	Long-reads	Pig	2024	ST6517	CC155	A	aph(3')-Ia	83596	Plasmid	Tn4352	IncFIA
A26	5630966	DK	Retrospective	Clinical	Non-ESBL	Short- & long-reads	Pig	2020	ST2952	-	B1	aph(3')-Ia	205214	Plasmid	Tn4352	IncFIA
ESBL41-37	5157394	NL	Retrospective	Commensal	ESBL	Short-reads	Cattle	2023	ST2522	-	B1	aph(3')-Ia	37478	Plasmid	Tn4352	IncFIA
RHB11-C04	5003596	UK	Retrospective	Commensal	ESBL	Short- & long-reads	Cattle	2017	ST3858	CC86	B1	aph(3')-Ia	220911	Plasmid	Tn4352	IncFIA
RHB11-C05	5557698	UK	Retrospective	Commensal	ESBL	Short- & long-reads	Cattle	2017	ST206	CC206	A	aph(3')-Ia	216648	Plasmid	Tn4352	IncFIA
RHB11-C06	5633365	UK	Retrospective	Commensal	ESBL	Short- & long-reads	Cattle	2017	ST206	CC206	A	aph(3')-Ia	216332	Plasmid	Tn4352	IncFIA
RHB17-C02	5065382	UK	Retrospective	Commensal	ESBL	Short- & long-reads	Pig	2017	ST3858	CC86	B1	aph(3')-Ia	221175	Plasmid	Tn4352	IncFIA
RHB31-C01	5036733	UK	Retrospective	Commensal	ESBL	Short- & long-reads	Cattle	2017	ST1415	CC10	A	aph(3')-Ia	221169	Plasmid	Tn4352	IncFIA
RHB31-C04	4987248	UK	Retrospective	Commensal	ESBL	Short- & long-reads	Cattle	2017	ST1309	-	A	aph(3')-Ia	221223	Plasmid	Tn4352	IncFIA
RHB31-C07	4980473	UK	Retrospective	Commensal	ESBL	Short- & long-reads	Cattle	2017	ST1309	-	A	aph(3')-Ia	214448	Plasmid	Tn4352	IncFIA
2.46	5179011	NL	Prospective	Commensal	Non-ESBL	Long-reads	Cattle	2024	ST216	-	A	aph(3')-Ia	207673	Plasmid	Tn903	IncFIA
A4	5454337	DK	Retrospective	Clinical	Non-ESBL	Short-reads	Pig	2020	ST223	CC155	B1	aph(3')-Ia	5083	Plasmid	ND	IncFIA
28931	5268419	FR	Retrospective	Commensal	ESBL	Short-reads	Cattle	2012	ST58	CC155	B1	aph(3')-Ia	1261	<2k bp	-	-
32923	5231357	FR	Retrospective	Clinical	ESBL	Short-reads	Cattle	2012	ST1615	CC23	C	aph(3')-Ia	1327	<2k bp	-	-
33781	4936872	FR	Retrospective	Clinical	ESBL	Short-reads	Cattle	2012	ST224	-	B1	aph(3')-Ia	1259	<2k bp	-	-
36206	5206280	FR	Retrospective	Clinical	ESBL	Short-reads	Cattle	2013	ST1615	CC23	C	aph(3')-Ia	1324	<2k bp	-	-
38148	5315088	FR	Retrospective	Clinical	ESBL	Short-reads	Cattle	2014	ST10	CC10	A	aph(3')-Ia	1259	<2k bp	-	-
Svarm 2004 80	5365741	SE	Retrospective	Commensal	Non-ESBL	Short-reads	Chicken	2004	ST189	CC165	A	aph(3')-Ia	2487	Chromosome	ND	-
Svarm 2004 178	5394637	SE	Retrospective	Commensal	Non-ESBL	Short-reads	Chicken	2004	ST189	CC165	A	aph(3')-Ia	1205	<2k bp	-	-
A18	5460247	DK	Retrospective	Clinical	Non-ESBL	Short-reads	Pig	2020	ST1629	-	E	aph(3')-Ia	14423	Plasmid	GE3.1	IncFIA
A41	4987088	DK	Retrospective	Clinical	Non-ESBL	Short-reads	Pig	2020	ST227	CC10	A	aph(3')-Ia	7373	Plasmid	GE3.1	IncFIA
A5	5107516	DK	Retrospective	Clinical	Non-ESBL	Short-reads	Pig	2020	ST167	CC10	A	aph(3')-Ia	5615	Plasmid	GE3.1	IncFIA
ESBL35-22	4842258	NL	Retrospective	Commensal	ESBL	Short-reads	Cattle	2021	ST1141	CC10	A	aph(3')-Ia	5323	Plasmid	GE3.1	IncFIA
ESBL39-34	5299750	NL	Retrospective	Commensal	ESBL	Short-reads	Chicken	2023	ST69	CC69	D	aph(3')-Ia	20059	Plasmid	GE3.1	IncFIA
K115707	5368636	DK	Retrospective	Clinical	Non-ESBL	Short-reads	Cattle	2020	ST69	CC69	D	aph(3')-Ia	10549	Plasmid	GE3.1	IncFIA
Svarm 2004 245	5406472	SE	Retrospective	Commensal	Non-ESBL	Short-reads	Chicken	2004	ST189	CC165	A	aph(3')-Ia	1205	<2k bp	-	-
40929	5294895	FR	Retrospective	Commensal	ESBL	Short-reads	Cattle	2015	ST354	CC354	F	aph(3')-Ia	980	<2k bp	-	-
41058	5196382	FR	Retrospective	Commensal	ESBL	Short-reads	Cattle	2015	ST167	CC10	A	aph(3')-Ia	1260	<2k bp	-	-
42736	5150793	FR	Retrospective	Clinical	Non-ESBL	Short-reads	Cattle	2015	ST10	CC10	A	aph(3')-Ia	1260	<2k bp	-	-
45132	5658793	FR	Retrospective	Clinical	Non-ESBL	Short-reads	Cattle	2015	ST57	CC350	E	aph(3')-Ia	1326	<2k bp	-	-
45200	5029343	FR	Retrospective	Clinical	Non-ESBL	Short-reads	Cattle	2016	ST744	CC10	A	aph(3')-Ia	1256	<2k bp	-	-
45201	5539103	FR	Retrospective	Clinical	Non-ESBL	Short-reads	Cattle	2016	ST117	CC117	G	aph(3')-Ia	1262	<2k bp	-	-
45203	5374884	FR	Retrospective	Clinical	Non-ESBL	Short-reads	Cattle	2016	ST925	-	D	aph(3')-Ia	1260	<2k bp	-	-
45226	5179271	FR	Retrospective	Clinical	Non-ESBL	Short-reads	Cattle	2016	ST10	CC10	A	aph(3')-Ia	1257	<2k bp	-	-
45761	5374352	FR	Retrospective	Clinical	Non-ESBL	Short-reads	Cattle	2016	ST167	CC10	A	aph(3')-Ia	1260	<2k bp	-	-
47459	5329750	FR	Retrospective	Clinical	Non-ESBL	Short-reads	Cattle	2016	ST10	CC10	A	aph(3')-Ia	1202	<2k bp	-	-
A32	5267986	DK	Retrospective	Clinical	Non-ESBL	Short-reads	Pig	2020	ST117	CC117	G	aph(3')-Ia	4442	Plasmid	GE1	ColRNAI
A54	5177233	DK	Retrospective	Clinical	Non-ESBL	Short-reads	Pig	2020	ST772	CC10	A	aph(3')-Ia	5312	Plasmid	GE1	ColRNAI
MG08-48	5563175	DK	Retrospective	Clinical	Non-ESBL	Short-reads	Pig	2019	ST763	-	B1	aph(3')-Ia	5459	Plasmid	GE1	ColRNAI
NB6	5302422	DK	Retrospective	Clinical	Non-ESBL	Short-reads	Pig	2019	ST2628	-	B1	aph(3')-Ia	5343	Plasmid	GE1	ColRNAI
NB8	5551696	DK	Retrospective	Clinical	Non-ESBL	Short-reads	Pig	2019	ST100	CC165	A	aph(3')-Ia	5226	Plasmid	GE1	ColRNAI
Pr7	5549819	DK	Retrospective	Clinical	Non-ESBL	Short-reads	Pig	2020	ST763	-	B1	aph(3')-Ia	3024	Plasmid	GE1	ColRNAI
JEO5619	5703332	DK	Retrospective	Clinical	Non-ESBL	Short- & long-reads	Pig	2019	ST100	CC165	A	aph(3')-Ia	6123	Plasmid	Tn903	ColRNAI
NB13	5728024	DK	Retrospective	Clinical	Non-ESBL	Short-reads	Pig	2020	ST100	CC165	A	aph(3')-Ia	4198	Plasmid	Tn903	ColRNAI
ESBL37-11	5021504	NL	Retrospective	Commensal	ESBL	Short-reads	Pig	2022	ST744	CC10	A	aph(3')-Ia	8534	Plasmid	ND	ColRNAI
1.18	5114816	NL	Prospective	Commensal	Non-ESBL	Long-reads	Chicken	2024	ST117	CC117	G	aph(3')-Ia	4905153	Chromosome	GE3.2	-
1.24	5380374	NL	Prospective	Commensal	Non-ESBL	Long-reads	Chicken	2024	ST189	CC165	A	aph(3')-Ia	4513264	Chromosome	GE3.2	-
1.25	5257257	NL	Prospective	Commensal	Non-ESBL	Long-reads	Pig	2024	ST88	CC23	C	aph(3')-Ia	5126877	Chromosome	GE3.2	-
1.29	5289923	NL	Prospective	Commensal	Non-ESBL	Long-reads	Chicken	2024	ST189	CC165	A	aph(3')-Ia	5242338	Chromosome	GE3.2	-
1.36	5303959	NL	Prospective	Commensal	Non-ESBL	Long-reads	Chicken	2024	ST189	CC165	A	aph(3')-Ia	5204396	Chromosome	GE3.2	-
1.37	5517268	NL	Prospective	Commensal	Non-ESBL	Long-reads	Chicken	2024	ST189	CC165	A	aph(3')-Ia	5222306	Chromosome	GE3.2	-
1.39	5557237	NL	Prospective	Commensal	Non-ESBL	Long-reads	Chicken	2024	ST1246	-	B1	aph(3')-Ia	5319727	Chromosome	GE3.2	-
1.42	5254017	NL	Prospective	Commensal	Non-ESBL	Long-reads	Pig	2024	ST88	CC23	C	aph(3')-Ia	5065723	Chromosome	GE3.2	-
1.43	5533348	NL	Prospective	Commensal	Non-ESBL	Long-reads	Chicken	2024	ST117	CC117	G	aph(3')-Ia	5238954	Chromosome	GE3.2	-
1.45	5092039	NL	Prospective	Commensal	Non-ESBL	Long-reads	Pig	2024	ST117	CC117	G	aph(3')-Ia	4871173	Chromosome	GE3.2	-
1.46	5472502	NL	Prospective	Commensal	Non-ESBL	Long-reads	Chicken	2024	ST189	CC165	A	aph(3')-Ia	5224375	Chromosome	GE3.2	-
1.48	6004295	NL	Prospective	Commensal	Non-ESBL	Long-reads	Chicken	2024	ST10	CC10	A	aph(3')-Ia	5673689	Chromosome	GE3.2	-
1.53	5373577	NL	Prospective	Commensal	Non-ESBL	Long-reads	Chicken	2024	ST189	CC165	A	aph(3')-Ia	5211890	Chromosome	GE3.2	-
1.54	5173380	NL	Prospective	Commensal	Non-ESBL	Long-reads	Chicken	2024	ST189	CC165	A	aph(3')-Ia	5162446	Chromosome	GE3.2	-
1.56	5211178	NL	Prospective	Commensal	Non-ESBL	Long-reads	Pig	2024	ST88	CC23	C	aph(3')-Ia	5106202	Chromosome	GE3.2	-
1.61	5412134	NL	Prospective	Commensal	Non-ESBL	Long-reads	Chicken	2024	ST117	CC117	G	aph(3')-Ia	5221747	Chromosome	GE3.2	-
1.64	5467999	NL	Prospective	Commensal	Non-ESBL	Long-reads	Pig	2024	ST10	CC10	A	aph(3')-Ia	5117933	Chromosome	GE3.2	-
1.67	5683449	NL	Prospective	Commensal	Non-ESBL	Long-reads	Cattle	2024	ST5926	CC350	E	aph(3')-Ia	5297359	Chromosome	GE3.2	-
1.69	5308763	NL	Prospective	Commensal	Non-ESBL	Long-reads	Chicken	2024	ST189	CC165	A	aph(3')-Ia	5249597	Chromosome	GE3.2	-
1.73	5327532	NL	Prospective	Commensal	Non-ESBL	Long-reads	Pig	2024	ST88	CC23	C	aph(3')-Ia	5161868	Chromosome	GE3.2	-
1.74	5361386	NL	Prospective	Commensal	Non-ESBL	Long-reads	Chicken	2024	ST752	CC10	A	aph(3')-Ia	5250837	Chromosome	GE3.2	-
1.75	5300387	NL	Prospective	Commensal	Non-ESBL	Long-reads	Cattle	2024	ST515	-	B1	aph(3')-Ia	5240045	Chromosome	GE3.2	-
1.76	5192664	NL	Prospective	Commensal	Non-ESBL	Long-reads	Pig	2024	ST88	CC23	C	aph(3')-Ia	5192664	Chromosome	GE3.2	-
1.79	5604324	NL	Prospective	Commensal	Non-ESBL	Long-reads	Chicken	2024	ST1594	CC168	A	aph(3')-Ia	5484135	Chromosome	GE3.2	-
1.8	4963927	NL	Prospective	Commensal	Non-ESBL	Long-reads	Cattle	2024	ST216	-	A	aph(3')-Ia	4913384	Chromosome	GE3.2	-
2.01	5710750	NL	Prospective	Commensal	Non-ESBL	Long-reads	Chicken	2024	ST10	CC10	A	aph(3')-Ia	5483981	Chromosome	GE3.2	-
2.03	5204477	NL	Prospective	Commensal	Non-ESBL	Long-reads	Pig	2024	ST117	CC117	G	aph(3')-Ia	4875056	Chromosome	GE3.2	-
2.07	5281391	NL	Prospective	Commensal	Non-ESBL	Long-reads	Pig	2024	ST117	CC117	G	aph(3')-Ia	4900757	Chromosome	GE3.2	-
2.08	5118939	NL	Prospective	Commensal	Non-ESBL	Long-reads	Pig	2024	ST88	CC23	C	aph(3')-Ia	5028578	Chromosome	GE3.2	-
2.12	5588884	NL	Prospective	Commensal	Non-ESBL	Long-reads	Chicken	2024	ST1485	CC648	F	aph(3')-Ia	5204909	Chromosome	GE3.2	-
2.15	5452181	NL	Prospective	Commensal	Non-ESBL	Long-reads	Chicken	2024	ST189	CC165	A	aph(3')-Ia	5265572	Chromosome	GE3.2	-
2.16	5133902	NL	Prospective	Commensal	Non-ESBL	Long-reads	Pig	2024	ST23	CC23	C	aph(3')-Ia	4847957	Chromosome	GE3.2	-
2.19	5250438	NL	Prospective	Commensal	Non-ESBL	Long-reads	Cattle	2024	ST515	-	B1	aph(3')-Ia	5226919	Chromosome	GE3.2	-
2.24	5286002	NL	Prospective	Commensal	Non-ESBL	Long-reads	Chicken	2024	ST189	CC165	A	aph(3')-Ia	5202470	Chromosome	GE3.2	-
2.27	5475085	NL	Prospective	Commensal	Non-ESBL	Long-reads	Chicken	2024	ST117	CC117	G	aph(3')-Ia	5284699	Chromosome	GE3.2	-
2.28	5638171	NL	Prospective	Commensal	Non-ESBL	Long-reads	Chicken	2024	ST189	CC165	A	aph(3')-Ia	1860427	Chromosome	GE3.2	-
2.29	5173341	NL	Prospective	Commensal	Non-ESBL	Long-reads	Pig	2024	ST88	CC23	C	aph(3')-Ia	5082962	Chromosome	GE3.2	-
2.3	5174297	NL	Prospective	Commensal	Non-ESBL	Long-reads	Pig	2024	ST88	CC23	C	aph(3')-Ia	5083918	Chromosome	GE3.2	-
2.49	5245587	NL	Prospective	Commensal	Non-ESBL	Long-reads	Pig	2024	ST117	CC117	G	aph(3')-Ia	4910220	Chromosome	GE3.2	-
2.5	5349137	NL	Prospective	Commensal	Non-ESBL	Long-reads	Pig	2024	ST117	CC117	G	aph(3')-Ia	5113666	Chromosome	GE3.2	-
2.51	5465358	NL	Prospective	Commensal	Non-ESBL	Long-reads	Pig	2024	ST88	CC23	C	aph(3')-Ia	4452605	Chromosome	GE3.2	-
2.52	5402224	NL	Prospective	Commensal	Non-ESBL	Long-reads	Chicken	2024	ST648	CC648	F	aph(3')-Ia	5162295	Chromosome	GE3.2	-
2.56	5497182	NL	Prospective	Commensal	Non-ESBL	Long-reads	Chicken	2024	ST189	CC165	A	aph(3')-Ia	3764940	Chromosome	GE3.2	-
2.57	5488829	NL	Prospective	Commensal	Non-ESBL	Long-reads	Chicken	2024	ST117	CC117	G	aph(3')-Ia	5210346	Chromosome	GE3.2	-
2.61	5478055	NL	Prospective	Commensal	Non-ESBL	Long-reads	Chicken	2024	ST117	CC117	G	aph(3')-Ia	5287665	Chromosome	GE3.2	-
2.65	5310621	NL	Prospective	Commensal	Non-ESBL	Long-reads	Chicken	2024	ST189	CC165	A	aph(3')-Ia	5208220	Chromosome	GE3.2	-
2.66	5172844	NL	Prospective	Commensal	Non-ESBL	Long-reads	Pig	2024	ST88	CC23	C	aph(3')-Ia	5068737	Chromosome	GE3.2	-
2.67	5170744	NL	Prospective	Commensal	Non-ESBL	Long-reads	Pig	2024	ST88	CC23	C	aph(3')-Ia	5080400	Chromosome	GE3.2	-
2.68	5173843	NL	Prospective	Commensal	Non-ESBL	Long-reads	Pig	2024	ST88	CC23	C	aph(3')-Ia	5076464	Chromosome	GE3.2	-
2.71	5237796	NL	Prospective	Commensal	Non-ESBL	Long-reads	Chicken	2024	ST117	CC117	G	aph(3')-Ia	4971336	Chromosome	GE3.2	-
2.72	5615805	NL	Prospective	Commensal	Non-ESBL	Long-reads	Cattle	2024	ST5926	CC350	E	aph(3')-Ia	5314957	Chromosome	GE3.2	-
2.77	5006060	NL	Prospective	Commensal	Non-ESBL	Long-reads	Pig	2024	ST93	CC168	A	aph(3')-Ia	4835489	Chromosome	GE3.2	-
2.8	5181560	NL	Prospective	Commensal	Non-ESBL	Long-reads	Pig	2024	ST88	CC23	C	aph(3')-Ia	5111007	Chromosome	GE3.2	-
2.81	6274108	NL	Prospective	Commensal	Non-ESBL	Long-reads	Chicken	2024	ST770	-	D	aph(3')-Ia	3264368	Chromosome	GE3.2	-
3.04	5235138	NL	Prospective	Commensal	Non-ESBL	Long-reads	Chicken	2024	ST117	CC117	G	aph(3')-Ia	4968675	Chromosome	GE3.2	-
3.05	5433723	NL	Prospective	Commensal	Non-ESBL	Long-reads	Chicken	2024	ST189	CC165	A	aph(3')-Ia	5310218	Chromosome	GE3.2	-
3.1	5386558	NL	Prospective	Commensal	Non-ESBL	Long-reads	Chicken	2024	ST189	CC165	A	aph(3')-Ia	5248954	Chromosome	GE3.2	-
3.13	5224811	NL	Prospective	Commensal	Non-ESBL	Long-reads	Pig	2024	ST88	CC23	C	aph(3')-Ia	5126926	Chromosome	GE3.2	-
3.2	5450913	NL	Prospective	Commensal	Non-ESBL	Long-reads	Chicken	2024	ST189	CC165	A	aph(3')-Ia	5201598	Chromosome	GE3.2	-
3.21	5206812	NL	Prospective	Commensal	Non-ESBL	Long-reads	Chicken	2024	ST117	CC117	G	aph(3')-Ia	5069162	Chromosome	GE3.2	-
3.22	5136114	NL	Prospective	Commensal	Non-ESBL	Long-reads	Pig	2024	ST117	CC117	G	aph(3')-Ia	4884614	Chromosome	GE3.2	-
3.24	5246028	NL	Prospective	Commensal	Non-ESBL	Long-reads	Pig	2024	ST117	CC117	G	aph(3')-Ia	4850091	Chromosome	GE3.2	-
3.25	5393331	NL	Prospective	Commensal	Non-ESBL	Long-reads	Chicken	2024	ST131	CC131	B2	aph(3')-Ia	5029016	Chromosome	GE3.2	-
3.26	5325326	NL	Prospective	Commensal	Non-ESBL	Long-reads	Chicken	2024	ST189	CC165	A	aph(3')-Ia	5252977	Chromosome	GE3.2	-
3.31	5403992	NL	Prospective	Commensal	Non-ESBL	Long-reads	Chicken	2024	ST648	CC648	F	aph(3')-Ia	5163636	Chromosome	GE3.2	-
3.35	5455292	NL	Prospective	Commensal	Non-ESBL	Long-reads	Chicken	2024	ST131	CC131	B2	aph(3')-Ia	5077732	Chromosome	GE3.2	-
3.36	5474314	NL	Prospective	Commensal	Non-ESBL	Long-reads	Chicken	2024	ST117	CC117	G	aph(3')-Ia	5176310	Chromosome	GE3.2	-
3.38	5367201	NL	Prospective	Commensal	Non-ESBL	Long-reads	Pig	2024	-	-	C	aph(3')-Ia	5158784	Chromosome	GE3.2	-
3.44	5413040	NL	Prospective	Commensal	Non-ESBL	Long-reads	Chicken	2024	ST189	CC165	A	aph(3')-Ia	5243755	Chromosome	GE3.2	-
3.45	5291760	NL	Prospective	Commensal	Non-ESBL	Long-reads	Chicken	2024	ST189	CC165	A	aph(3')-Ia	5205552	Chromosome	GE3.2	-
46813	5292303	FR	Retrospective	Commensal	Non-ESBL	Short-reads	Dog	2017	ST963	CC38	D	aph(3')-Ia	11667	Plasmid	GE3.2	Not-typeable
46569	5232880	FR	Retrospective	Commensal	Non-ESBL	Short-reads	Dog	2017	ST963	CC38	D	aph(3')-Ia	146973	Chromosome	GE3.2	-
Svarm 2004 98	5201792	SE	Retrospective	Commensal	Non-ESBL	Short-reads	Chicken	2004	ST4980	-	A	No aph(3')	-	-	-	-
A30	5199386	DK	Retrospective	Clinical	Non-ESBL	Short-reads	Pig	2020	ST58	CC155	B1	aph(3')-Ia	2385	Chromosome	GE3.2	-
PE13-021	5143367	UK	Retrospective	Commensal	ESBL	Short-reads	Pig	2013	ST117	CC117	G	aph(3')-Ia	6910	Chromosome	GE3.2	-
Svarm 2005 87	5334382	SE	Retrospective	Commensal	Non-ESBL	Short-reads	Pig	2005	ST6162	-	D	aph(3')-Ia	61400	Plasmid	Tn4352	IncI1alpha
Svarm 2005 296	5115763	SE	Retrospective	Commensal	Non-ESBL	Short-reads	Pig	2005	ST12831	CC23	C	aph(3')-Ia	1177	<2k bp	-	-
Svarm 2005 36	5201170	SE	Retrospective	Commensal	Non-ESBL	Short-reads	Pig	2005	ST2628	-	B1	aph(3')-Ia	1193	<2k bp	-	-
46571	5261530	FR	Retrospective	Commensal	Non-ESBL	Short-reads	Dog	2017	ST963	CC38	D	aph(3')-Ia	146973	Chromosome	GE3.2	-
ESBL-306	5576966	UK	Retrospective	Commensal	ESBL	Short-reads	Pig	2015	ST410	CC23	C	aph(3')-Ia	109854	Chromosome	Tn903	-
2.55	5388504	NL	Prospective	Commensal	Non-ESBL	Long-reads	Cattle	2024	ST10	CC10	A	aph(3')-Ia	5126832	Chromosome	Tn4352	-
Svarm 2005 44	4793866	SE	Retrospective	Commensal	Non-ESBL	Short-reads	Pig	2005	ST93	CC168	A	No aph(3')	-	-	-	-
AV31	5616183	DK	Retrospective	Clinical	Non-ESBL	Short-reads	Pig	2018	ST100	CC165	A	aph(3')-Ia	15167	Chromosome	Tn4352	-
NB4	5593899	DK	Retrospective	Clinical	Non-ESBL	Short-reads	Pig	2018	ST100	CC165	A	aph(3')-Ia	27833	Chromosome	Tn4352	-
RHB20-C04	4760160	UK	Retrospective	Commensal	ESBL	Short- & long-reads	Cattle	2017	ST744	CC10	A	aph(3')-Ia	4650387	Chromosome	Tn4352	-
RHB20-C13	4760158	UK	Retrospective	Commensal	Non-ESBL	Short- & long-reads	Cattle	2017	ST744	CC10	A	aph(3')-Ia	4650385	Chromosome	Tn4352	-
16-BKT033331	5092881	SE	Retrospective	Clinical	Non-ESBL	Short-reads	Pig	2016	ST2952	-	B1	aph(3')-Ia	1407	<2k bp	-	-
17-PAT003864	5029252	SE	Retrospective	Clinical	Non-ESBL	Short-reads	Pig	2017	ST10	CC10	A	aph(3')-Ia	40205	Plasmid	Tn4352	IncI1alpha
2332	5135057	UK	Retrospective	Commensal	ESBL	Short-reads	Chicken	2016	ST93	CC168	A	aph(3')-Ia	3988	Chromosome	ND	-
2539	4880808	UK	Retrospective	Commensal	ESBL	Short-reads	Chicken	2016	ST10	CC10	A	aph(3')-Ia	3985	Chromosome	ND	-
2740	5610915	UK	Retrospective	Commensal	ESBL	Short-reads	Chicken	2016	ST117	CC117	G	aph(3')-Ia	2725	Chromosome	ND	-
2762	4889721	UK	Retrospective	Commensal	ESBL	Short-reads	Chicken	2016	ST10	CC10	A	aph(3')-Ia	3988	Chromosome	ND	-
2763	4917179	UK	Retrospective	Commensal	ESBL	Short-reads	Chicken	2016	ST10	CC10	A	aph(3')-Ia	3988	Chromosome	ND	-
47248	5244473	FR	Retrospective	Clinical	ESBL	Short-reads	Cattle	2017	ST117	CC117	G	aph(3')-Ia	144623	Chromosome	ND	-
47107	4946313	FR	Retrospective	Commensal	ESBL	Short-reads	Dog	2017	ST10	CC10	A	aph(3')-Ia	1261	<2k bp	-	-
17-ANT000042	4798826	SE	Retrospective	Clinical	ESBL	Short-reads	Dog	2017	ST23	CC23	C	aph(3')-Ia	1191	<2k bp	-	-
17-ANT000047	4899079	SE	Retrospective	Clinical	ESBL	Short-reads	Dog	2017	ST23	CC23	C	aph(3')-Ia	1191	<2k bp	-	-
17-ANT000288	5469047	SE	Retrospective	Clinical	ESBL	Short-reads	Horse	2017	ST86	CC86	B1	aph(3')-Ia	1193	<2k bp	-	-
17-MIK185517	5140731	SE	Retrospective	Clinical	ESBL	Short-reads	Cat	2017	ST155	CC155	B1	aph(3')-Ia	1189	<2k bp	-	-
18-MIK169210	5195516	SE	Retrospective	Clinical	ESBL	Short-reads	Horse	2018	ST1423	-	B1	aph(3')-Ia	4059	Plasmid	ND	ND
18-ANT000132	5061100	SE	Retrospective	Clinical	ESBL	Short-reads	Dog	2018	ST58	CC155	B1	aph(3')-Ia	128959	Chromosome	GE3.2	-
18-ANT000054	5048989	SE	Retrospective	Clinical	ESBL	Short-reads	Cat	2018	ST155	CC155	B1	aph(3')-Ia	1145	<2k bp	-	-
18-ANT000085	5295001	SE	Retrospective	Clinical	ESBL	Short-reads	Horse	2018	ST10	CC10	A	aph(3')-Ia	1149	<2k bp	-	-
18-ANT000184	4905677	SE	Retrospective	Clinical	ESBL	Short-reads	Dog	2018	ST744	CC10	A	aph(3')-Ia	1148	<2k bp	-	-
ESBL34-72	5530430	NL	Retrospective	Commensal	ESBL	Short-reads	Cattle	2021	ST88	CC23	C	aph(3')-Ia	3490	Chromosome	ND	-
JEO5636	5555072	DK	Retrospective	Clinical	Non-ESBL	Short-reads	Pig	2019	ST100	CC165	A	aph(3')-Ia	86876	Chromosome	ND	-
NB2	5630913	DK	Retrospective	Clinical	Non-ESBL	Short-reads	Pig	2017	ST100	CC165	A	aph(3')-Ia	10372	Chromosome	ND	-
NB3	5601871	DK	Retrospective	Clinical	Non-ESBL	Short-reads	Pig	2017	ST100	CC165	A	aph(3')-Ia	5578	Chromosome	ND	-
18-MIK169212	5180633	SE	Retrospective	Clinical	ESBL	Short-reads	Horse	2018	-	-	B1	aph(3')-Ia	1193	<2k bp	-	-
19-MIK104452	5084226	SE	Retrospective	Clinical	Non-ESBL	Short-reads	Pig	2019	ST10	CC10	A	aph(3')-Ia	26479	Plasmid	Tn4352	IncI1alpha
1183	5758109	DK	Retrospective	Clinical	Non-ESBL	Short-reads	Cattle	2023	ST301	CC165	A	aph(3')-Ia	1358	<2k bp	-	-
2697	5093323	UK	Retrospective	Commensal	ESBL	Short-reads	Chicken	2016	ST2491	CC10	A	aph(3')-Ia	1291	<2k bp	-	-
2698	5098813	UK	Retrospective	Commensal	ESBL	Short-reads	Chicken	2016	ST2491	CC10	A	aph(3')-Ia	1291	<2k bp	-	-
2715	5060470	UK	Retrospective	Commensal	ESBL	Short-reads	Chicken	2016	ST162	CC469	B1	aph(3')-Ia	1292	<2k bp	-	-
2716	5159343	UK	Retrospective	Commensal	ESBL	Short-reads	Chicken	2016	ST162	CC469	B1	aph(3')-Ia	1291	<2k bp	-	-
3846	5144031	UK	Retrospective	Commensal	ESBL	Short-reads	Chicken	2018	ST1431	CC155	B1	aph(3')-Ia	1292	<2k bp	-	-
3972	5639889	UK	Retrospective	Commensal	ESBL	Short-reads	Chicken	2018	ST350	CC350	E	aph(3')-Ia	1305	<2k bp	-	-
4330	5318266	UK	Retrospective	Commensal	ESBL	Short-reads	Pig	2019	ST394	CC69	D	aph(3')-Ia	1291	<2k bp	-	-
4331	5216920	UK	Retrospective	Commensal	ESBL	Short-reads	Pig	2019	ST394	CC69	D	aph(3')-Ia	1291	<2k bp	-	-
47303	4989174	FR	Retrospective	Commensal	ESBL	Short-reads	Dog	2017	ST410	CC23	C	aph(3')-Ia	1257	<2k bp	-	-
47323	4989040	FR	Retrospective	Commensal	ESBL	Short-reads	Dog	2017	ST410	CC23	C	aph(3')-Ia	1257	<2k bp	-	-
47609	5184859	FR	Retrospective	Clinical	Non-ESBL	Short-reads	Cattle	2017	ST2325	CC155	A	aph(3')-Ia	1327	<2k bp	-	-
47610	4872311	FR	Retrospective	Clinical	Non-ESBL	Short-reads	Cattle	2017	ST949	CC155	B1	aph(3')-Ia	1325	<2k bp	-	-
47613	5195670	FR	Retrospective	Clinical	Non-ESBL	Short-reads	Cattle	2017	ST167	CC10	A	aph(3')-Ia	1260	<2k bp	-	-
47726	5192049	FR	Retrospective	Clinical	Non-ESBL	Short-reads	Cattle	2017	ST167	CC10	A	aph(3')-Ia	1220	<2k bp	-	-
48451	4981927	FR	Retrospective	Clinical	Non-ESBL	Short-reads	Cattle	2017	ST120	-	B1	aph(3')-Ia	1260	<2k bp	-	-
48460	5115976	FR	Retrospective	Clinical	Non-ESBL	Short-reads	Cattle	2017	ST362	CC362	D	aph(3')-Ia	1260	<2k bp	-	-
48507	5634070	FR	Retrospective	Clinical	ESBL	Short-reads	Cattle	2017	ST362	CC362	D	aph(3')-Ia	1245	<2k bp	-	-
51914	5349040	FR	Retrospective	Clinical	Non-ESBL	Short-reads	Cattle	2017	ST117	CC117	G	aph(3')-Ia	1326	<2k bp	-	-
51923	5139773	FR	Retrospective	Clinical	Non-ESBL	Short-reads	Cattle	2017	ST1615	CC23	C	aph(3')-Ia	1326	<2k bp	-	-
52612	5265270	FR	Retrospective	Clinical	Non-ESBL	Short-reads	Cattle	2017	ST117	CC117	G	aph(3')-Ia	1261	<2k bp	-	-
52614	5665441	FR	Retrospective	Clinical	Non-ESBL	Short-reads	Cattle	2017	ST130	CC31	E	aph(3')-Ia	1202	<2k bp	-	-
52623	5289199	FR	Retrospective	Clinical	Non-ESBL	Short-reads	Cattle	2017	ST117	CC117	G	aph(3')-Ia	1261	<2k bp	-	-
52626	5201915	FR	Retrospective	Clinical	Non-ESBL	Short-reads	Cattle	2017	ST1615	CC23	C	aph(3')-Ia	1327	<2k bp	-	-
51944	5248592	FR	Retrospective	Clinical	Non-ESBL	Short-reads	Cattle	2018	ST88	CC23	C	aph(3')-Ia	33565	Plasmid	Tn903	IncFII
51079	5102503	FR	Retrospective	Clinical	Non-ESBL	Short-reads	Cattle	2018	ST88	CC23	C	aph(3')-Ia	1262	<2k bp	-	-
51946	4990242	FR	Retrospective	Clinical	Non-ESBL	Short-reads	Cattle	2018	ST10	CC10	A	aph(3')-Ia	1157	<2k bp	-	-
51949	4991877	FR	Retrospective	Clinical	Non-ESBL	Short-reads	Cattle	2018	ST10	CC10	A	aph(3')-Ia	1156	<2k bp	-	-
51950	5732645	FR	Retrospective	Clinical	Non-ESBL	Short-reads	Cattle	2018	ST57	CC350	E	aph(3')-Ia	1327	<2k bp	-	-
51958	5149179	FR	Retrospective	Clinical	Non-ESBL	Short-reads	Cattle	2018	ST362	CC362	D	aph(3')-Ia	1261	<2k bp	-	-
51972	5573794	FR	Retrospective	Clinical	Non-ESBL	Short-reads	Cattle	2018	ST301	CC165	A	aph(3')-Ia	1260	<2k bp	-	-
52593	5334979	FR	Retrospective	Clinical	Non-ESBL	Short-reads	Cattle	2018	ST117	CC117	G	aph(3')-Ia	1326	<2k bp	-	-
52594	4956564	FR	Retrospective	Clinical	Non-ESBL	Short-reads	Cattle	2018	ST10	CC10	A	aph(3')-Ia	1174	<2k bp	-	-
52606	5378308	FR	Retrospective	Clinical	Non-ESBL	Short-reads	Cattle	2018	ST117	CC117	G	aph(3')-Ia	1327	<2k bp	-	-
52607	5326026	FR	Retrospective	Clinical	Non-ESBL	Short-reads	Cattle	2018	ST362	CC362	D	aph(3')-Ia	1260	<2k bp	-	-
55284	5163160	FR	Retrospective	Commensal	Non-ESBL	Short-reads	Cattle	2018	ST1167	-	B1	aph(3')-Ia	1261	<2k bp	-	-
55285	5184940	FR	Retrospective	Commensal	Non-ESBL	Short-reads	Cattle	2018	ST10	CC10	A	aph(3')-Ia	1260	<2k bp	-	-
55288	5650947	FR	Retrospective	Commensal	Non-ESBL	Short-reads	Cattle	2018	ST21	CC29	B1	aph(3')-Ia	1261	<2k bp	-	-
55294	5154189	FR	Retrospective	Commensal	Non-ESBL	Short-reads	Cattle	2018	ST58	CC155	B1	aph(3')-Ia	1328	<2k bp	-	-
55301	5013566	FR	Retrospective	Commensal	Non-ESBL	Short-reads	Cattle	2018	ST34	CC10	A	aph(3')-Ia	1261	<2k bp	-	-
55342	5601683	FR	Retrospective	Commensal	Non-ESBL	Short-reads	Cattle	2018	ST301	CC165	A	aph(3')-Ia	1261	<2k bp	-	-
55440	5302185	FR	Retrospective	Commensal	Non-ESBL	Short-reads	Cattle	2018	ST58	CC155	B1	aph(3')-Ia	1261	<2k bp	-	-
55461	5268086	FR	Retrospective	Commensal	Non-ESBL	Short-reads	Cattle	2018	ST1302	CC155	A	aph(3')-Ia	1325	<2k bp	-	-
55467	5168909	FR	Retrospective	Commensal	Non-ESBL	Short-reads	Cattle	2018	ST58	CC155	B1	aph(3')-Ia	1261	<2k bp	-	-
55477	5289192	FR	Retrospective	Commensal	Non-ESBL	Short-reads	Cattle	2018	ST23	CC23	C	aph(3')-Ia	1326	<2k bp	-	-
54143	5291771	FR	Retrospective	Commensal	Non-ESBL	Short-reads	Cattle	2019	ST23	CC23	C	aph(3')-Ia	1326	<2k bp	-	-
54160	5148811	FR	Retrospective	Commensal	Non-ESBL	Short-reads	Cattle	2019	ST58	CC155	B1	aph(3')-Ia	1261	<2k bp	-	-
54174	5080915	FR	Retrospective	Commensal	Non-ESBL	Short-reads	Cattle	2019	ST10	CC10	A	aph(3')-Ia	1325	<2k bp	-	-
54597	5468359	FR	Retrospective	Commensal	Non-ESBL	Short-reads	Cattle	2019	ST301	CC165	A	aph(3')-Ia	1261	<2k bp	-	-
54605	4786790	FR	Retrospective	Commensal	ESBL	Short-reads	Cattle	2019	ST4981	CC155	A	aph(3')-Ia	1260	<2k bp	-	-
55388	5332889	FR	Retrospective	Commensal	Non-ESBL	Short-reads	Cattle	2019	ST949	CC155	B1	aph(3')-Ia	1256	<2k bp	-	-
56599	5211332	FR	Retrospective	Commensal	ESBL	Short-reads	Cattle	2019	ST117	CC117	G	aph(3')-Ia	1326	<2k bp	-	-
56607	5290085	FR	Retrospective	Commensal	Non-ESBL	Short- & long-reads	Cattle	2020	ST58	CC155	B1	aph(3')-Ia	145357	Plasmid	Tn4352	IncFII
56678	4841376	FR	Retrospective	Commensal	ESBL	Short- & long-reads	Cattle	2020	ST46	CC46	A	aph(3')-Ia	110319	Plasmid	Tn4352	IncFIC
54082	5074716	FR	Retrospective	Commensal	Non-ESBL	Short-reads	Cattle	2020	ST58	CC155	B1	aph(3')-Ia	1261	<2k bp	-	-
54112	5209577	FR	Retrospective	Commensal	Non-ESBL	Short-reads	Cattle	2020	ST56	CC155	B1	aph(3')-Ia	1261	<2k bp	-	-
54139	5259757	FR	Retrospective	Commensal	Non-ESBL	Short-reads	Cattle	2020	ST69	CC69	D	aph(3')-Ia	1261	<2k bp	-	-
54180	5304494	FR	Retrospective	Commensal	Non-ESBL	Short-reads	Cattle	2020	ST11887	CC10	A	aph(3')-Ia	1327	<2k bp	-	-
56617	5604834	FR	Retrospective	Commensal	ESBL	Short-reads	Cattle	2020	ST57	CC350	E	aph(3')-Ia	1327	<2k bp	-	-
56628	5278080	FR	Retrospective	Commensal	ESBL	Short-reads	Cattle	2020	ST69	CC69	D	aph(3')-Ia	1202	<2k bp	-	-
56629	5601228	FR	Retrospective	Commensal	ESBL	Short-reads	Cattle	2020	ST301	CC165	A	aph(3')-Ia	1257	<2k bp	-	-
56636	5233555	FR	Retrospective	Commensal	Non-ESBL	Short-reads	Cattle	2020	ST8095	CC362	D	aph(3')-Ia	1261	<2k bp	-	-
56659	5233730	FR	Retrospective	Commensal	Non-ESBL	Short-reads	Cattle	2020	ST8095	CC362	D	aph(3')-Ia	1261	<2k bp	-	-
56682	5541553	FR	Retrospective	Commensal	Non-ESBL	Short-reads	Cattle	2020	ST925	-	D	aph(3')-Ia	1261	<2k bp	-	-
56683	4979680	FR	Retrospective	Commensal	ESBL	Short-reads	Cattle	2020	ST10	CC10	A	aph(3')-Ia	1260	<2k bp	-	-
56690	4992918	FR	Retrospective	Commensal	ESBL	Short-reads	Cattle	2020	ST167	CC10	A	aph(3')-Ia	1260	<2k bp	-	-
56692	5235140	FR	Retrospective	Commensal	Non-ESBL	Short-reads	Cattle	2020	ST8095	CC362	D	aph(3')-Ia	1261	<2k bp	-	-
56697	5600474	FR	Retrospective	Commensal	ESBL	Short-reads	Cattle	2020	ST301	CC165	A	aph(3')-Ia	1259	<2k bp	-	-
56698	5212863	FR	Retrospective	Commensal	Non-ESBL	Short-reads	Cattle	2020	ST8095	CC362	D	aph(3')-Ia	1261	<2k bp	-	-
56723	5014382	FR	Retrospective	Commensal	Non-ESBL	Short-reads	Cattle	2020	ST88	CC23	C	aph(3')-Ia	1261	<2k bp	-	-
56727	4889783	FR	Retrospective	Commensal	ESBL	Short-reads	Cattle	2020	ST4981	CC155	A	aph(3')-Ia	1237	<2k bp	-	-
64963	5133910	FR	Prospective	Clinical	Non-ESBL	Short-reads	Pig	2022	ST1	-	D	aph(3')-Ia	23069	Plasmid	Tn4352	IncI1alpha
64960	5228418	FR	Prospective	Clinical	Non-ESBL	Short-reads	Pig	2022	ST1	-	D	aph(3')-Ia	10458	Plasmid	GE3.1	IncFIA
64961	4917364	FR	Prospective	Clinical	Non-ESBL	Short-reads	Pig	2022	ST753	-	E	aph(3')-Ia	1261	<2k bp	-	-
64962	5868539	FR	Prospective	Clinical	Non-ESBL	Short-reads	Pig	2022	ST760	CC42	D	aph(3')-Ia	1530	<2k bp	-	-
64959	4868994	FR	Prospective	Clinical	Non-ESBL	Short-reads	Pig	2022	ST101	CC101	B1	No aph(3')	-	-	-	-
64964	5526480	FR	Prospective	Clinical	Non-ESBL	Short-reads	Pig	2023	ST100	CC165	A	aph(3')-Ia	7825	Plasmid	GE3.1	Not-typeable
64966	5661317	FR	Prospective	Clinical	Non-ESBL	Short- & long-reads	Pig	2023	ST683	CC155	B1	aph(3')-Ia	24934	Plasmid	Tn4352	IncFII
65000	5047136	FR	Prospective	Clinical	Non-ESBL	Short- & long-reads	Pig	2023	ST772	CC10	A	aph(3')-Ia	79432	Plasmid	Tn4352	IncFII
64968	5531908	FR	Prospective	Clinical	Non-ESBL	Short-reads	Pig	2023	ST100	CC165	A	aph(3')-Ia	21535	Plasmid	GE3.1	IncFII
65009	5090412	FR	Prospective	Clinical	Non-ESBL	Short-reads	Pig	2023	ST117	CC117	G	aph(3')-Ia	11538	Plasmid	GE3.2	IncFIA
64971	4979636	FR	Prospective	Clinical	Non-ESBL	Short-reads	Pig	2023	ST1011	-	D	aph(3')-Ia	16812	Plasmid	GE3.1	IncFIA
64997	5921653	FR	Prospective	Clinical	Non-ESBL	Short-reads	Pig	2023	ST760	CC42	D	aph(3')-Ia	11406	Plasmid	GE3.1	IncFIA
64967	5432715	FR	Prospective	Clinical	Non-ESBL	Short-reads	Pig	2023	ST100	CC165	A	aph(3')-Ia	5346	Plasmid	GE1	ColRNAI
64970	4873118	FR	Prospective	Clinical	Non-ESBL	Short-reads	Pig	2023	ST11193	-	B1	aph(3')-Ia	5401	Plasmid	GE1	ColRNAI
64972	5890182	FR	Prospective	Clinical	Non-ESBL	Short-reads	Pig	2023	ST5786	CC10	A	aph(3')-Ia	3906 & 10597	Plasmid	GE1 & GE3.1	ColRNAI & IncHI2
64976	4972816	FR	Prospective	Clinical	Non-ESBL	Short-reads	Pig	2023	ST93	CC168	A	aph(3')-Ia	5809	Plasmid	GE1	ColRNAI
64980	5365870	FR	Prospective	Clinical	Non-ESBL	Short-reads	Pig	2023	ST5786	CC10	A	aph(3')-Ia	3906	Plasmid	GE1	ColRNAI
64982	5773608	FR	Prospective	Clinical	Non-ESBL	Short-reads	Pig	2023	ST760	CC42	D	aph(3')-Ia	5421	Plasmid	GE1	ColRNAI
64985	5312084	FR	Prospective	Clinical	Non-ESBL	Short-reads	Pig	2023	ST100	CC165	A	aph(3')-Ia	5421	Plasmid	GE1	ColRNAI
65003	5920981	FR	Prospective	Clinical	Non-ESBL	Short-reads	Pig	2023	ST5786	CC10	A	aph(3')-Ia	4483	Plasmid	GE1	ColRNAI
64995	5781792	FR	Prospective	Clinical	Non-ESBL	Short-reads	Pig	2023	ST100	CC165	A	aph(3')-Ia	2489	Chromosome	ND	-
64965	5332033	FR	Prospective	Clinical	Non-ESBL	Short-reads	Pig	2023	ST772	CC10	A	aph(3')-Ia	1259	<2k bp	-	-
64973	5097331	FR	Prospective	Clinical	Non-ESBL	Short-reads	Pig	2023	ST88	CC23	C	aph(3')-Ia	1260	<2k bp	-	-
64974	5530837	FR	Prospective	Clinical	Non-ESBL	Short-reads	Pig	2023	ST5786	CC10	A	aph(3')-Ia	880	<2k bp	-	-
64978	5231307	FR	Prospective	Clinical	Non-ESBL	Short-reads	Pig	2023	ST410	CC23	C	aph(3')-Ia	1260	<2k bp	-	-
64979	4925543	FR	Prospective	Clinical	Non-ESBL	Short-reads	Pig	2023	ST772	CC10	A	aph(3')-Ia	1260	<2k bp	-	-
64981	4973508	FR	Prospective	Clinical	Non-ESBL	Short-reads	Pig	2023	ST772	CC10	A	aph(3')-Ia	1260	<2k bp	-	-
64988	5117124	FR	Prospective	Clinical	Non-ESBL	Short-reads	Pig	2023	ST772	CC10	A	aph(3')-Ia	1260	<2k bp	-	-
64989	5402987	FR	Prospective	Clinical	Non-ESBL	Short-reads	Pig	2023	ST10	CC10	A	aph(3')-Ia	1261	<2k bp	-	-
64990	5051417	FR	Prospective	Clinical	Non-ESBL	Short-reads	Pig	2023	ST772	CC10	A	aph(3')-Ia	1260	<2k bp	-	-
64991	5277979	FR	Prospective	Clinical	Non-ESBL	Short-reads	Pig	2023	ST131	CC131	B2	aph(3')-Ia	1261	<2k bp	-	-
64992	5561139	FR	Prospective	Clinical	Non-ESBL	Short-reads	Pig	2023	ST4379	-	B1	aph(3')-Ia	1260	<2k bp	-	-
64994	5413564	FR	Prospective	Clinical	Non-ESBL	Short-reads	Pig	2023	ST10	CC10	A	aph(3')-Ia	1261	<2k bp	-	-
64996	4895619	FR	Prospective	Clinical	Non-ESBL	Short-reads	Pig	2023	ST772	CC10	A	aph(3')-Ia	1260	<2k bp	-	-
64998	5902236	FR	Prospective	Clinical	Non-ESBL	Short-reads	Pig	2023	ST760	CC42	D	aph(3')-Ia	1530	<2k bp	-	-
64999	5119780	FR	Prospective	Clinical	Non-ESBL	Short-reads	Pig	2023	ST155	CC155	B1	aph(3')-Ia	1473	<2k bp	-	-
65004	5882585	FR	Prospective	Clinical	Non-ESBL	Short-reads	Pig	2023	ST760	CC42	D	aph(3')-Ia	1530	<2k bp	-	-
65006	5003412	FR	Prospective	Clinical	Non-ESBL	Short-reads	Pig	2023	ST772	CC10	A	aph(3')-Ia	1260	<2k bp	-	-
65007	4960730	FR	Prospective	Clinical	Non-ESBL	Short-reads	Pig	2023	ST772	CC10	A	aph(3')-Ia	1246	<2k bp	-	-
65008	5421669	FR	Prospective	Clinical	Non-ESBL	Short-reads	Pig	2023	ST131	CC131	B2	aph(3')-Ia	1261	<2k bp	-	-
64987	5720207	FR	Prospective	Clinical	Non-ESBL	Short-reads	Pig	2023	ST10742	-	A	aph(3')-Ia	3629	Chromosome	GE3.1	-
65012	5439735	FR	Prospective	Clinical	Non-ESBL	Short-reads	Pig	2024	ST100	CC165	A	aph(3')-Ia	13910	Plasmid	GE3.1	Not-typeable
64626	5220609	FR	Prospective	Clinical	Non-ESBL	Short-reads	Cattle	2024	ST69	CC69	D	aph(3')-Ia	7407	Plasmid	GE3.1	IncFIA
64639	5445477	FR	Prospective	Clinical	Non-ESBL	Short-reads	Cattle	2024	ST69	CC69	D	aph(3')-Ia	7158	Plasmid	GE3.1	IncFIA
65011	5311572	FR	Prospective	Clinical	Non-ESBL	Short-reads	Pig	2024	ST100	CC165	A	aph(3')-Ia	5421	Plasmid	GE1	ColRNAI
65014	5510412	FR	Prospective	Clinical	Non-ESBL	Short-reads	Pig	2024	ST100	CC165	A	aph(3')-Ia	5413	Plasmid	GE1	ColRNAI
64622	5336808	FR	Prospective	Clinical	Non-ESBL	Short-reads	Cattle	2024	ST69	CC69	D	aph(3')-Ia	1261	<2k bp	-	-
64623	5201262	FR	Prospective	Clinical	Non-ESBL	Short-reads	Cattle	2024	ST167	CC10	A	aph(3')-Ia	1532	<2k bp	-	-
64624	4924378	FR	Prospective	Clinical	Non-ESBL	Short-reads	Cattle	2024	ST949	CC155	B1	aph(3')-Ia	1325	<2k bp	-	-
64627	4819670	FR	Prospective	Clinical	Non-ESBL	Short-reads	Cattle	2024	ST10	CC10	A	aph(3')-Ia	1260	<2k bp	-	-
64628	5256306	FR	Prospective	Clinical	Non-ESBL	Short-reads	Cattle	2024	ST362	CC362	D	aph(3')-Ia	1261	<2k bp	-	-
64629	5055534	FR	Prospective	Clinical	Non-ESBL	Short-reads	Cattle	2024	ST58	CC155	B1	aph(3')-Ia	1261	<2k bp	-	-
64638	4990034	FR	Prospective	Clinical	Non-ESBL	Short-reads	Cattle	2024	ST167	CC10	A	aph(3')-Ia	1260	<2k bp	-	-
64642	5278852	FR	Prospective	Clinical	Non-ESBL	Short-reads	Cattle	2024	ST117	CC117	G	aph(3')-Ia	1326	<2k bp	-	-
64644	5142403	FR	Prospective	Clinical	Non-ESBL	Short-reads	Cattle	2024	ST88	CC23	C	aph(3')-Ia	1176	<2k bp	-	-
64645	5483894	FR	Prospective	Clinical	Non-ESBL	Short-reads	Cattle	2024	ST301	CC165	A	aph(3')-Ia	1326	<2k bp	-	-
147mccctx2015	4885129	UK	Retrospective	Commensal	ESBL	Short-reads	Pig	2015	ST3014	-	A	aph(3')-Ia	1332	<2k bp	-	-
155mccctx2015	4843657	UK	Retrospective	Commensal	ESBL	Short-reads	Pig	2015	ST7584	CC23	C	aph(3')-Ia	1635	<2k bp	-	-
20-ANT000409	5432105	SE	Retrospective	Clinical	ESBL	Short-reads	Horse	2020	ST1277	-	A	aph(3')-Ia	4103	Plasmid	ND	ND
20-ALD001026	4953122	SE	Retrospective	Clinical	Non-ESBL	Short-reads	Cattle	2020	ST10	CC10	A	aph(3')-Ia	2951	Chromosome	ND	-
20-ALD001490	5014834	SE	Retrospective	Clinical	Non-ESBL	Short-reads	Cattle	2020	ST10	CC10	A	aph(3')-Ia	2951	Chromosome	ND	-
20-ALD001491	5011309	SE	Retrospective	Clinical	Non-ESBL	Short-reads	Cattle	2020	ST10	CC10	A	aph(3')-Ia	2951	Chromosome	ND	-
20-ANT000465	5100301	SE	Retrospective	Clinical	ESBL	Short-reads	Horse	2020	ST2008	-	B1	aph(3')-Ia	1193	<2k bp	-	-
20-ANT000906	5174719	SE	Retrospective	Clinical	ESBL	Short-reads	Dog	2020	ST131	CC131	B2	aph(3')-Ia	1192	<2k bp	-	-
21-ALD000327	4971752	SE	Retrospective	Clinical	Non-ESBL	Short-reads	Cattle	2021	ST10	CC10	A	aph(3')-Ia	2840	Chromosome	ND	-
21-ALD000328	5042816	SE	Retrospective	Clinical	Non-ESBL	Short-reads	Cattle	2021	ST10	CC10	A	aph(3')-Ia	2840	Chromosome	ND	-
21-ALD005758	4940734	SE	Retrospective	Clinical	Non-ESBL	Short-reads	Cattle	2021	ST10	CC10	A	aph(3')-Ia	2913	Chromosome	ND	-
2017ESBL-105	4979666	UK	Retrospective	Commensal	ESBL	Short-reads	Pig	2017	ST410	CC23	C	aph(3')-Ia	1289	<2k bp	-	-
2017ESBL-138	4702548	UK	Retrospective	Commensal	ESBL	Short-reads	Pig	2017	ST101	CC101	B1	aph(3')-Ia	1632	<2k bp	-	-
2017-McC-05101	4832658	UK	Retrospective	Commensal	ESBL	Short-reads	Pig	2017	ST3541	-	A	aph(3')-Ia	1292	<2k bp	-	-
2017-McC-3481	5007924	UK	Retrospective	Commensal	ESBL	Short-reads	Pig	2017	ST156	CC156	B1	aph(3')-Ia	1293	<2k bp	-	-
2017-McC-3677	4940917	UK	Retrospective	Commensal	ESBL	Short-reads	Pig	2017	ST101	CC101	B1	aph(3')-Ia	1631	<2k bp	-	-
2017-McC-3769	4981747	UK	Retrospective	Commensal	ESBL	Short-reads	Pig	2017	ST410	CC23	C	aph(3')-Ia	1292	<2k bp	-	-
22-ALD000064	5027738	SE	Retrospective	Clinical	Non-ESBL	Short-reads	Cattle	2022	ST10	CC10	A	aph(3')-Ia	2913	Chromosome	ND	-
23-ANT000087	5293838	SE	Prospective	Clinical	ESBL	Short-reads	Horse	2023	ST410	CC23	C	aph(3')-Ia	4103	Plasmid	ND	ND
23-ANT000155	5294775	SE	Prospective	Clinical	ESBL	Short-reads	Horse	2023	ST410	CC23	C	aph(3')-Ia	4103	Plasmid	ND	ND
23-ANT000439	5296811	SE	Prospective	Clinical	ESBL	Short-reads	Horse	2023	ST410	CC23	C	aph(3')-Ia	4103	Plasmid	ND	ND
23-mik211661	5227060	SE	Prospective	Clinical	Non-ESBL	Short-reads	Pig	2023	ST10	CC10	A	aph(3')-Ia	32576	Plasmid	GE2	IncX
23-MIK239143	5447810	SE	Prospective	Clinical	Non-ESBL	Short-reads	Pig	2023	ST42	CC42	D	aph(3')-Ia	5416	Plasmid	GE3.1	IncFIA
23-MIK239146	5545475	SE	Prospective	Clinical	Non-ESBL	Short-reads	Pig	2023	ST100	CC165	A	aph(3')-Ia	18391	Plasmid	GE3.1	IncFIA
23-mik198745	4926114	SE	Prospective	Clinical	Non-ESBL	Short-reads	Dog	2023	ST58	CC155	B1	aph(3')-Ia	1192	<2k bp	-	-
255mccctx2015	5137635	UK	Retrospective	Commensal	ESBL	Short-reads	Pig	2015	ST367	CC23	C	aph(3')-Ia	1294	<2k bp	-	-
338mccctx2015	5169006	UK	Retrospective	Commensal	ESBL	Short-reads	Pig	2015	ST88	CC23	C	aph(3')-Ia	1252	<2k bp	-	-
374mccctx2015	5112727	UK	Retrospective	Commensal	ESBL	Short-reads	Pig	2015	ST767	CC155	B1	aph(3')-Ia	1293	<2k bp	-	-
A11	5057880	DK	Retrospective	Clinical	Non-ESBL	Short-reads	Pig	2020	ST88	CC23	C	aph(3')-Ia	1234	<2k bp	-	-
A13	5025460	DK	Retrospective	Clinical	Non-ESBL	Short-reads	Pig	2020	ST23	CC23	C	aph(3')-Ia	1236	<2k bp	-	-
A14	5476450	DK	Retrospective	Clinical	Non-ESBL	Short-reads	Pig	2020	ST88	CC23	C	aph(3')-Ia	1210	<2k bp	-	-
A15	4901046	DK	Retrospective	Clinical	Non-ESBL	Short-reads	Pig	2020	ST542	CC542	A	aph(3')-Ia	1192	<2k bp	-	-
A2	5065965	DK	Retrospective	Clinical	Non-ESBL	Short-reads	Pig	2020	ST156	CC156	B1	aph(3')-Ia	1268	<2k bp	-	-
A22	5055322	DK	Retrospective	Clinical	Non-ESBL	Short-reads	Pig	2020	ST10	CC10	A	aph(3')-Ia	1389	<2k bp	-	-
A24	5610011	DK	Retrospective	Clinical	Non-ESBL	Short-reads	Pig	2020	ST10	CC10	A	aph(3')-Ia	1203	<2k bp	-	-
A28	5245047	DK	Retrospective	Clinical	Non-ESBL	Short-reads	Pig	2020	ST58	CC155	B1	aph(3')-Ia	1231	<2k bp	-	-
A29	5190904	DK	Retrospective	Clinical	Non-ESBL	Short-reads	Pig	2020	ST410	CC23	C	aph(3')-Ia	1194	<2k bp	-	-
A35	5496416	DK	Retrospective	Clinical	Non-ESBL	Short-reads	Pig	2020	ST13031	-	E	aph(3')-Ia	1272	<2k bp	-	-
A36	5171211	DK	Retrospective	Clinical	Non-ESBL	Short-reads	Pig	2020	ST2952	-	B1	aph(3')-Ia	1221	<2k bp	-	-
A37	5216940	DK	Retrospective	Clinical	Non-ESBL	Short-reads	Pig	2020	ST88	CC23	C	aph(3')-Ia	1219	<2k bp	-	-
A39	4970149	DK	Retrospective	Clinical	Non-ESBL	Short-reads	Pig	2020	ST10	CC10	A	aph(3')-Ia	1272	<2k bp	-	-
A40	5542645	DK	Retrospective	Clinical	Non-ESBL	Short-reads	Pig	2020	ST3524	-	E	aph(3')-Ia	1285	<2k bp	-	-
A42	4757040	DK	Retrospective	Clinical	Non-ESBL	Short-reads	Pig	2020	ST10	CC10	A	aph(3')-Ia	1231	<2k bp	-	-
A43	5040381	DK	Retrospective	Clinical	Non-ESBL	Short-reads	Pig	2020	ST10	CC10	A	aph(3')-Ia	1395	<2k bp	-	-
A45	4912159	DK	Retrospective	Clinical	Non-ESBL	Short-reads	Pig	2020	ST542	CC542	A	aph(3')-Ia	1234	<2k bp	-	-
A47	5482007	DK	Retrospective	Clinical	Non-ESBL	Short-reads	Pig	2020	ST2602	-	B1	aph(3')-Ia	1603	<2k bp	-	-
A53	5542064	DK	Retrospective	Clinical	Non-ESBL	Short-reads	Pig	2020	ST42	CC42	D	aph(3')-Ia	1961	<2k bp	-	-
A55	5175589	DK	Retrospective	Clinical	Non-ESBL	Short-reads	Pig	2020	ST772	CC10	A	aph(3')-Ia	1291	<2k bp	-	-
A7	5158951	DK	Retrospective	Clinical	Non-ESBL	Short-reads	Pig	2020	ST10	CC10	A	aph(3')-Ia	1395	<2k bp	-	-
A8	4750376	DK	Retrospective	Clinical	Non-ESBL	Short-reads	Pig	2020	ST10	CC10	A	aph(3')-Ia	1301	<2k bp	-	-
AV10	5838612	DK	Retrospective	Clinical	Non-ESBL	Short-reads	Pig	2018	ST100	CC165	A	aph(3')-Ia	1193	<2k bp	-	-
AV13	5615582	DK	Retrospective	Clinical	Non-ESBL	Short-reads	Pig	2018	ST100	CC165	A	aph(3')-Ia	1194	<2k bp	-	-
AV22	5823495	DK	Retrospective	Clinical	Non-ESBL	Short-reads	Pig	2018	ST100	CC165	A	aph(3')-Ia	1189	<2k bp	-	-
AV23	5376018	DK	Retrospective	Clinical	Non-ESBL	Short-reads	Pig	2018	ST48	CC10	A	aph(3')-Ia	1193	<2k bp	-	-
AV30	5655769	DK	Retrospective	Clinical	Non-ESBL	Short-reads	Pig	2018	ST100	CC165	A	aph(3')-Ia	1192	<2k bp	-	-
AV34	5501013	DK	Retrospective	Clinical	Non-ESBL	Short-reads	Pig	2018	ST100	CC165	A	aph(3')-Ia	1191	<2k bp	-	-
AV58	5219065	DK	Retrospective	Clinical	Non-ESBL	Short-reads	Pig	2019	ST10	CC10	A	aph(3')-Ia	1230	<2k bp	-	-
AV60	5211209	DK	Retrospective	Clinical	Non-ESBL	Short-reads	Pig	2019	ST10	CC10	A	aph(3')-Ia	1184	<2k bp	-	-
AV8	5582712	DK	Retrospective	Clinical	Non-ESBL	Short-reads	Pig	2018	ST100	CC165	A	aph(3')-Ia	1191	<2k bp	-	-
AV80	5552538	DK	Retrospective	Clinical	Non-ESBL	Short-reads	Pig	1992	ST100	CC165	A	aph(3')-Ia	1870	<2k bp	-	-
E267-73	5343341	NL	Retrospective	Commensal	Non-ESBL	Short-reads	Cattle	2022	ST88	CC23	C	aph(3')-Ia	1160	<2k bp	-	-
E284-30	4587312	NL	Retrospective	Commensal	Non-ESBL	Short-reads	Cattle	2023	ST10	CC10	A	aph(3')-Ia	1244	<2k bp	-	-
ESBL-10	5129808	UK	Retrospective	Commensal	ESBL	Short-reads	Pig	2015	ST641	CC86	B1	aph(3')-Ia	1294	<2k bp	-	-
ESBL-118	4931630	UK	Retrospective	Commensal	ESBL	Short-reads	Pig	2015	ST10	CC10	A	aph(3')-Ia	1282	<2k bp	-	-
ESBL-132	4913229	UK	Retrospective	Commensal	ESBL	Short-reads	Pig	2015	ST744	CC10	A	aph(3')-Ia	1335	<2k bp	-	-
ESBL-147	4921801	UK	Retrospective	Commensal	ESBL	Short-reads	Pig	2015	ST3014	-	A	aph(3')-Ia	1332	<2k bp	-	-
ESBL33-62	5277498	NL	Retrospective	Commensal	ESBL	Short-reads	Cattle	2021	ST13639	CC23	C	aph(3')-Ia	1292	<2k bp	-	-
ESBL33-64	5090056	NL	Retrospective	Commensal	ESBL	Short-reads	Cattle	2021	ST58	CC155	B1	aph(3')-Ia	1289	<2k bp	-	-
ESBL33-73	5542969	NL	Retrospective	Commensal	ESBL	Short-reads	Cattle	2021	ST32	CC32	D	aph(3')-Ia	1504	<2k bp	-	-
ESBL33-75	4769058	NL	Retrospective	Commensal	ESBL	Short-reads	Cattle	2021	ST540	CC206	A	aph(3')-Ia	1290	<2k bp	-	-
ESBL33-76	4784124	NL	Retrospective	Commensal	ESBL	Short-reads	Cattle	2021	ST46	CC46	A	aph(3')-Ia	1294	<2k bp	-	-
ESBL34-04	5211066	NL	Retrospective	Commensal	ESBL	Short-reads	Chicken	2021	ST1011	-	D	aph(3')-Ia	1290	<2k bp	-	-
ESBL34-05	5024939	NL	Retrospective	Commensal	ESBL	Short-reads	Pig	2021	ST1722	-	F	aph(3')-Ia	1293	<2k bp	-	-
ESBL34-06	5386049	NL	Retrospective	Commensal	ESBL	Short-reads	Pig	2021	ST117	CC117	G	aph(3')-Ia	1278	<2k bp	-	-
ESBL34-20	5254189	NL	Retrospective	Commensal	ESBL	Short-reads	Cattle	2021	ST34	CC10	A	aph(3')-Ia	964	<2k bp	-	-
ESBL34-21	4694299	NL	Retrospective	Commensal	ESBL	Short-reads	Cattle	2021	ST3889	CC206	A	aph(3')-Ia	1292	<2k bp	-	-
ESBL34-35	4955837	NL	Retrospective	Commensal	ESBL	Short-reads	Cattle	2021	ST10	CC10	A	aph(3')-Ia	1293	<2k bp	-	-
ESBL34-47	5341797	NL	Retrospective	Commensal	ESBL	Short-reads	Cattle	2021	ST354	CC354	F	aph(3')-Ia	1284	<2k bp	-	-
ESBL34-54	4928527	NL	Retrospective	Commensal	ESBL	Short-reads	Cattle	2021	ST744	CC10	A	aph(3')-Ia	1515	<2k bp	-	-
ESBL34-59	4899070	NL	Retrospective	Commensal	ESBL	Short-reads	Cattle	2021	ST13632	CC10	A	aph(3')-Ia	1275	<2k bp	-	-
ESBL34-64	4843821	NL	Retrospective	Commensal	ESBL	Short-reads	Cattle	2021	ST46	CC46	A	aph(3')-Ia	1210	<2k bp	-	-
ESBL34-78	5228312	NL	Retrospective	Commensal	ESBL	Short-reads	Cattle	2021	ST58	CC155	B1	aph(3')-Ia	1209	<2k bp	-	-
ESBL34-80	4723099	NL	Retrospective	Commensal	ESBL	Short-reads	Cattle	2021	ST2325	CC155	A	aph(3')-Ia	1209	<2k bp	-	-
ESBL35-15	5402567	NL	Retrospective	Commensal	ESBL	Short-reads	Chicken	2021	ST371	CC350	E	aph(3')-Ia	1211	<2k bp	-	-
ESBL35-19	5255978	NL	Retrospective	Commensal	ESBL	Short-reads	Cattle	2021	ST88	CC23	C	aph(3')-Ia	1549	<2k bp	-	-
ESBL35-29	5248325	NL	Retrospective	Commensal	ESBL	Short-reads	Pig	2021	ST165	CC165	A	aph(3')-Ia	1339	<2k bp	-	-
ESBL35-40	4910780	NL	Retrospective	Commensal	ESBL	Short-reads	Cattle	2021	ST4981	CC155	A	aph(3')-Ia	1242	<2k bp	-	-
ESBL35-45	4692231	NL	Retrospective	Commensal	ESBL	Short-reads	Cattle	2021	ST2325	CC155	A	aph(3')-Ia	1245	<2k bp	-	-
ESBL35-54	5207158	NL	Retrospective	Commensal	ESBL	Short-reads	Cattle	2021	ST58	CC155	B1	aph(3')-Ia	1245	<2k bp	-	-
ESBL35-56	4736354	NL	Retrospective	Commensal	ESBL	Short-reads	Cattle	2021	ST10	CC10	A	aph(3')-Ia	1212	<2k bp	-	-
ESBL35-67	5015475	NL	Retrospective	Commensal	ESBL	Short-reads	Chicken	2021	ST410	CC23	C	aph(3')-Ia	1307	<2k bp	-	-
ESBL35-79	5145947	NL	Retrospective	Commensal	ESBL	Short-reads	Cattle	2021	ST2168	-	E	aph(3')-Ia	1209	<2k bp	-	-
ESBL35-81	4887773	NL	Retrospective	Commensal	ESBL	Short-reads	Cattle	2021	ST4981	CC155	A	aph(3')-Ia	1242	<2k bp	-	-
ESBL36-14	4923247	NL	Retrospective	Commensal	ESBL	Short-reads	Cattle	2021	ST224	-	B1	aph(3')-Ia	1209	<2k bp	-	-
ESBL36-17	5169558	NL	Retrospective	Commensal	ESBL	Short-reads	Pig	2021	ST1564	-	A	aph(3')-Ia	1576	<2k bp	-	-
ESBL36-23	4779060	NL	Retrospective	Commensal	ESBL	Short-reads	Cattle	2021	ST46	CC46	A	aph(3')-Ia	1210	<2k bp	-	-
ESBL36-26	4910425	NL	Retrospective	Commensal	ESBL	Short-reads	Cattle	2021	ST48	CC10	A	aph(3')-Ia	1576	<2k bp	-	-
ESBL36-28	4708499	NL	Retrospective	Commensal	ESBL	Short-reads	Cattle	2021	ST744	CC10	A	aph(3')-Ia	1194	<2k bp	-	-
ESBL36-32	5363066	NL	Retrospective	Commensal	ESBL	Short-reads	Cattle	2021	ST88	CC23	C	aph(3')-Ia	1209	<2k bp	-	-
ESBL36-46	4686577	NL	Retrospective	Commensal	ESBL	Short-reads	Cattle	2022	ST744	CC10	A	aph(3')-Ia	1245	<2k bp	-	-
ESBL36-50	4928096	NL	Retrospective	Commensal	ESBL	Short-reads	Cattle	2022	ST224	-	B1	aph(3')-Ia	1244	<2k bp	-	-
ESBL36-59	4735859	NL	Retrospective	Commensal	ESBL	Short-reads	Cattle	2022	ST2325	CC155	A	aph(3')-Ia	1245	<2k bp	-	-
ESBL36-60	4923163	NL	Retrospective	Commensal	ESBL	Short-reads	Cattle	2022	ST10	CC10	A	aph(3')-Ia	1245	<2k bp	-	-
ESBL36-68	4987384	NL	Retrospective	Commensal	ESBL	Short-reads	Cattle	2022	ST1288	CC10	A	aph(3')-Ia	1245	<2k bp	-	-
ESBL36-69	5132866	NL	Retrospective	Commensal	ESBL	Short-reads	Pig	2022	ST88	CC23	C	aph(3')-Ia	1245	<2k bp	-	-
ESBL36-73	5209298	NL	Retrospective	Commensal	ESBL	Short-reads	Cattle	2022	ST155	CC155	B1	aph(3')-Ia	1310	<2k bp	-	-
ESBL37-16	4848585	NL	Retrospective	Commensal	ESBL	Short-reads	Pig	2022	ST744	CC10	A	aph(3')-Ia	1245	<2k bp	-	-
ESBL37-19	5073145	NL	Retrospective	Commensal	ESBL	Short-reads	Pig	2022	ST58	CC155	B1	aph(3')-Ia	1205	<2k bp	-	-
ESBL37-30	5303101	NL	Retrospective	Commensal	ESBL	Short-reads	Pig	2022	ST165	CC165	A	aph(3')-Ia	1339	<2k bp	-	-
ESBL37-35	4862439	NL	Retrospective	Commensal	ESBL	Short-reads	Cattle	2022	ST10	CC10	A	aph(3')-Ia	1245	<2k bp	-	-
ESBL37-49	5108727	NL	Retrospective	Commensal	ESBL	Short-reads	Cattle	2022	ST101	CC101	B1	aph(3')-Ia	1273	<2k bp	-	-
ESBL37-59	4796255	NL	Retrospective	Commensal	ESBL	Short-reads	Cattle	2022	ST58	CC155	B1	aph(3')-Ia	1209	<2k bp	-	-
ESBL37-64	4915708	NL	Retrospective	Commensal	ESBL	Short-reads	Cattle	2022	ST46	CC46	A	aph(3')-Ia	1208	<2k bp	-	-
ESBL37-77-h	4866251	NL	Retrospective	Commensal	ESBL	Short-reads	Cattle	2022	ST10	CC10	A	aph(3')-Ia	1293	<2k bp	-	-
ESBL38-02	5341393	NL	Retrospective	Commensal	ESBL	Short-reads	Cattle	2022	ST88	CC23	C	aph(3')-Ia	1107	<2k bp	-	-
ESBL38-27	4558541	NL	Retrospective	Commensal	ESBL	Short-reads	Cattle	2022	ST10	CC10	A	aph(3')-Ia	1220	<2k bp	-	-
ESBL38-51	4986773	NL	Retrospective	Commensal	ESBL	Short-reads	Cattle	2022	ST5229	CC155	B1	aph(3')-Ia	1245	<2k bp	-	-
ESBL38-65	5109558	NL	Retrospective	Commensal	ESBL	Short-reads	Chicken	2022	ST4981	CC155	A	aph(3')-Ia	1242	<2k bp	-	-
ESBL38-68	4914048	NL	Retrospective	Commensal	ESBL	Short-reads	Cattle	2022	ST10	CC10	A	aph(3')-Ia	1208	<2k bp	-	-
ESBL38-69	4796769	NL	Retrospective	Commensal	ESBL	Short-reads	Cattle	2022	ST10	CC10	A	aph(3')-Ia	1245	<2k bp	-	-
ESBL38-70	4918561	NL	Retrospective	Commensal	ESBL	Short-reads	Cattle	2022	ST4981	CC155	A	aph(3')-Ia	1242	<2k bp	-	-
ESBL39-06	4834081	NL	Retrospective	Commensal	ESBL	Short-reads	Cattle	2022	ST349	CC155	D	aph(3')-Ia	1311	<2k bp	-	-
ESBL39-13	5276736	NL	Retrospective	Commensal	ESBL	Short-reads	Cattle	2022	ST88	CC23	C	aph(3')-Ia	1299	<2k bp	-	-
ESBL39-64	5357794	NL	Retrospective	Commensal	ESBL	Short-reads	Chicken	2023	ST10	CC10	A	aph(3')-Ia	1221	<2k bp	-	-
ESBL39-65	5184812	NL	Retrospective	Commensal	ESBL	Short-reads	Chicken	2023	ST10	CC10	A	aph(3')-Ia	1210	<2k bp	-	-
ESBL39-67	4726725	NL	Retrospective	Commensal	ESBL	Short-reads	Chicken	2023	ST46	CC46	A	aph(3')-Ia	1222	<2k bp	-	-
ESBL39-70	4936364	NL	Retrospective	Commensal	ESBL	Short-reads	Cattle	2023	ST4981	CC155	A	aph(3')-Ia	1242	<2k bp	-	-
ESBL40-08	4581171	NL	Retrospective	Commensal	ESBL	Short-reads	Cattle	2023	ST10	CC10	A	aph(3')-Ia	1220	<2k bp	-	-
ESBL40-11	4863025	NL	Retrospective	Commensal	ESBL	Short-reads	Chicken	2023	ST10	CC10	A	aph(3')-Ia	1221	<2k bp	-	-
ESBL40-14	4852890	NL	Retrospective	Commensal	ESBL	Short-reads	Chicken	2023	ST10	CC10	A	aph(3')-Ia	1221	<2k bp	-	-
ESBL40-18	5139116	NL	Retrospective	Commensal	ESBL	Short-reads	Pig	2023	ST88	CC23	C	aph(3')-Ia	1221	<2k bp	-	-
ESBL40-30	4960726	NL	Retrospective	Commensal	ESBL	Short-reads	Chicken	2023	ST162	CC469	B1	aph(3')-Ia	1583	<2k bp	-	-
ESBL40-54	5100073	NL	Retrospective	Commensal	ESBL	Short-reads	Cattle	2023	ST88	CC23	C	aph(3')-Ia	1209	<2k bp	-	-
ESBL40-57	4910446	NL	Retrospective	Commensal	ESBL	Short-reads	Cattle	2023	ST10	CC10	A	aph(3')-Ia	1209	<2k bp	-	-
ESBL41-04	5008093	NL	Retrospective	Commensal	ESBL	Short-reads	Chicken	2023	ST117	CC117	G	aph(3')-Ia	1547	<2k bp	-	-
ESBL41-22	4905898	NL	Retrospective	Commensal	ESBL	Short-reads	Cattle	2023	ST90	CC23	C	aph(3')-Ia	1209	<2k bp	-	-
ESBL41-23	5280393	NL	Retrospective	Commensal	ESBL	Short-reads	Chicken	2023	ST8132	CC206	A	aph(3')-Ia	1207	<2k bp	-	-
ESBL41-34	4956136	NL	Retrospective	Commensal	ESBL	Short-reads	Chicken	2023	ST361	CC226	A	aph(3')-Ia	1209	<2k bp	-	-
ESBL41-44	4722587	NL	Retrospective	Commensal	ESBL	Short-reads	Cattle	2023	ST46	CC46	A	aph(3')-Ia	1246	<2k bp	-	-
ESBL41-58	4967815	NL	Retrospective	Commensal	ESBL	Short-reads	Cattle	2023	ST361	CC226	A	aph(3')-Ia	1245	<2k bp	-	-
ESBL41-61	4753242	NL	Retrospective	Commensal	ESBL	Short-reads	Cattle	2023	ST1433	-	A	aph(3')-Ia	1245	<2k bp	-	-
ESBL41-71	4683531	NL	Retrospective	Commensal	ESBL	Short-reads	Cattle	2023	ST361	CC226	A	aph(3')-Ia	1308	<2k bp	-	-
ESBL42-09	4930369	NL	Retrospective	Commensal	ESBL	Short-reads	Pig	2023	ST1415	CC10	A	aph(3')-Ia	1244	<2k bp	-	-
ESBL42-12	5003911	NL	Retrospective	Commensal	ESBL	Short-reads	Cattle	2023	ST4981	CC155	A	aph(3')-Ia	1242	<2k bp	-	-
ESBL42-22	4849312	NL	Retrospective	Commensal	ESBL	Short-reads	Cattle	2023	ST34	CC10	A	aph(3')-Ia	1242	<2k bp	-	-
ESBL42-40	5241099	NL	Retrospective	Commensal	ESBL	Short-reads	Pig	2023	ST88	CC23	C	aph(3')-Ia	1243	<2k bp	-	-
ESBL42-46	4903896	NL	Retrospective	Commensal	ESBL	Short-reads	Cattle	2023	ST744	CC10	A	aph(3')-Ia	1244	<2k bp	-	-
JEO5621	5347767	DK	Retrospective	Clinical	Non-ESBL	Short-reads	Pig	2019	ST100	CC165	A	aph(3')-Ia	1193	<2k bp	-	-
K116686	5240799	DK	Retrospective	Clinical	Non-ESBL	Short-reads	Cattle	2020	ST88	CC23	C	aph(3')-Ia	1294	<2k bp	-	-
K116726	5336430	DK	Retrospective	Clinical	Non-ESBL	Short-reads	Cattle	2020	ST117	CC117	G	aph(3')-Ia	1360	<2k bp	-	-
K116864	5383867	DK	Retrospective	Clinical	Non-ESBL	Short-reads	Cattle	2020	ST88	CC23	C	aph(3')-Ia	980	<2k bp	-	-
K116878	5431950	DK	Retrospective	Clinical	Non-ESBL	Short-reads	Cattle	2020	ST117	CC117	G	aph(3')-Ia	1294	<2k bp	-	-
LREC4930	5627428	UK	Retrospective	Commensal	ESBL	Short-reads	Chicken	2020	ST69	CC69	D	aph(3')-Ia	1040	<2k bp	-	-
LREC4974	5027734	UK	Retrospective	Commensal	ESBL	Short-reads	Chicken	2020	ST533	-	B1	aph(3')-Ia	1041	<2k bp	-	-
LREC4975	5031644	UK	Retrospective	Commensal	ESBL	Short-reads	Chicken	2020	ST533	-	B1	aph(3')-Ia	1041	<2k bp	-	-
MG06-33	6158075	DK	Retrospective	Clinical	Non-ESBL	Short-reads	Pig	2018	ST42	CC42	D	aph(3')-Ia	1560	<2k bp	-	-
NB10	5520128	DK	Retrospective	Clinical	Non-ESBL	Short-reads	Pig	2020	ST100	CC165	A	aph(3')-Ia	1442	<2k bp	-	-
NB14	5542359	DK	Retrospective	Clinical	Non-ESBL	Short-reads	Pig	2020	ST100	CC165	A	aph(3')-Ia	1292	<2k bp	-	-
NB9	5477117	DK	Retrospective	Clinical	Non-ESBL	Short-reads	Pig	2020	ST117	CC117	A	aph(3')-Ia	1293	<2k bp	-	-
PE13-033	5097458	UK	Retrospective	Commensal	ESBL	Short-reads	Pig	2013	ST58	CC155	B1	aph(3')-Ia	1294	<2k bp	-	-
PE13-061	5093385	UK	Retrospective	Commensal	ESBL	Short-reads	Pig	2013	ST367	CC23	C	aph(3')-Ia	1294	<2k bp	-	-
PE13-063	4897918	UK	Retrospective	Commensal	ESBL	Short-reads	Pig	2013	ST3014	-	A	aph(3')-Ia	1332	<2k bp	-	-
PE13-082	5037606	UK	Retrospective	Commensal	ESBL	Short-reads	Pig	2013	ST93	CC168	A	aph(3')-Ia	1294	<2k bp	-	-
PE13-087	5078783	UK	Retrospective	Commensal	ESBL	Short-reads	Pig	2013	ST367	CC23	C	aph(3')-Ia	1294	<2k bp	-	-
PE13-095	4980885	UK	Retrospective	Commensal	ESBL	Short-reads	Pig	2013	ST744	CC10	A	aph(3')-Ia	1418	<2k bp	-	-
PE13-151	5044736	UK	Retrospective	Commensal	ESBL	Short-reads	Pig	2013	ST457	-	F	aph(3')-Ia	1633	<2k bp	-	-
PE13-152	5044747	UK	Retrospective	Commensal	ESBL	Short-reads	Pig	2013	ST457	-	F	aph(3')-Ia	1633	<2k bp	-	-
Pr1	5260383	DK	Retrospective	Clinical	Non-ESBL	Short-reads	Pig	2018	ST162	CC469	B1	aph(3')-Ia	1331	<2k bp	-	-
Pr10	5601189	DK	Retrospective	Clinical	Non-ESBL	Short-reads	Pig	2020	ST100	CC165	A	aph(3')-Ia	1270	<2k bp	-	-
Pr12	5301051	DK	Retrospective	Clinical	Non-ESBL	Short-reads	Pig	2020	ST641	CC86	B1	aph(3')-Ia	1381	<2k bp	-	-
Pr13	5653112	DK	Retrospective	Clinical	Non-ESBL	Short-reads	Pig	2020	ST3524	-	E	aph(3')-Ia	1299	<2k bp	-	-
Pr14	5569211	DK	Retrospective	Clinical	Non-ESBL	Short-reads	Pig	2020	ST1	-	D	aph(3')-Ia	1699	<2k bp	-	-
Pr17	5653127	DK	Retrospective	Clinical	Non-ESBL	Short-reads	Pig	2020	ST100	CC165	A	aph(3')-Ia	1395	<2k bp	-	-
Pr18	6011310	DK	Retrospective	Clinical	Non-ESBL	Short-reads	Pig	2020	ST42	CC42	D	aph(3')-Ia	1544	<2k bp	-	-
Pr19	5608515	DK	Retrospective	Clinical	Non-ESBL	Short-reads	Pig	2020	ST100	CC165	A	aph(3')-Ia	1298	<2k bp	-	-
Pr2	6013591	DK	Retrospective	Clinical	Non-ESBL	Short-reads	Pig	2019	ST100	CC165	A	aph(3')-Ia	1315	<2k bp	-	-
Pr20	5603657	DK	Retrospective	Clinical	Non-ESBL	Short-reads	Pig	2020	ST100	CC165	A	aph(3')-Ia	1298	<2k bp	-	-
Pr21	5585265	DK	Retrospective	Clinical	Non-ESBL	Short-reads	Pig	2020	ST100	CC165	A	aph(3')-Ia	1741	<2k bp	-	-
Pr23	5696345	DK	Retrospective	Clinical	Non-ESBL	Short-reads	Pig	2020	ST100	CC165	A	aph(3')-Ia	1698	<2k bp	-	-
Pr24	5305794	DK	Retrospective	Clinical	Non-ESBL	Short-reads	Pig	2020	ST100	CC165	A	aph(3')-Ia	1219	<2k bp	-	-
Pr28	5775511	DK	Retrospective	Clinical	Non-ESBL	Short-reads	Pig	2020	ST23	CC23	C	aph(3')-Ia	1272	<2k bp	-	-
Pr3	5678138	DK	Retrospective	Clinical	Non-ESBL	Short-reads	Pig	2019	ST100	CC165	A	aph(3')-Ia	1378	<2k bp	-	-
Pr30	5507377	DK	Retrospective	Clinical	Non-ESBL	Short-reads	Pig	2020	ST11407	CC10	A	aph(3')-Ia	1293	<2k bp	-	-
Pr31	6072310	DK	Retrospective	Clinical	Non-ESBL	Short-reads	Pig	2020	ST42	CC42	D	aph(3')-Ia	1448	<2k bp	-	-
Pr32	5269144	DK	Retrospective	Clinical	Non-ESBL	Short-reads	Pig	2020	ST10	CC10	A	aph(3')-Ia	1221	<2k bp	-	-
Pr5	5702491	DK	Retrospective	Clinical	Non-ESBL	Short-reads	Pig	2019	ST100	CC165	A	aph(3')-Ia	1698	<2k bp	-	-
Pr6	5781763	DK	Retrospective	Clinical	Non-ESBL	Short-reads	Pig	2019	ST100	CC165	A	aph(3')-Ia	1394	<2k bp	-	-
Pr8	5428301	DK	Retrospective	Clinical	Non-ESBL	Short-reads	Pig	2019	ST100	CC165	A	aph(3')-Ia	1255	<2k bp	-	-
RHB02-C21	5253656	UK	Retrospective	Commensal	Non-ESBL	Short-reads	Pig	2017	ST10	CC10	A	aph(3')-Ia + aph(3')-IIa	921	<2k bp	-	-
RHB31-C08	5180438	UK	Retrospective	Commensal	ESBL	Short-reads	Cattle	2017	ST10	CC10	A	aph(3')-Ia	1040	<2k bp	-	-
23-mik267525	5528097	SE	Prospective	Clinical	Non-ESBL	Short-reads	Pig	2023	ST10	CC10	A	aph(3')-Ia	1406	<2k bp	-	-
23-pat009128	5655836	SE	Prospective	Clinical	Non-ESBL	Short-reads	Pig	2023	ST42	CC42	D	aph(3')-Ia	1383	<2k bp	-	-
23-MIK023046	5011706	SE	Prospective	Clinical	Non-ESBL	Short-reads	Chicken	2023	ST162	CC469	B1	No aph(3')	-	-	-	-
23-mik179518	4851298	SE	Prospective	Clinical	Non-ESBL	Short-reads	Dog	2023	ST58	CC155	B1	No aph(3')	-	-	-	-
23-MIK183571	5316499	SE	Prospective	Clinical	ESBL	Short-reads	Dog	2023	ST95	CC95	B2	No aph(3')	-	-	-	-
24-PAT001635	5811939	SE	Prospective	Clinical	Non-ESBL	Short-reads	Pig	2024	ST42	CC42	D	aph(3')-Ia	5876	Plasmid	GE3.1	IncHI2
24-MIK013692	5446267	SE	Prospective	Clinical	Non-ESBL	Short-reads	Pig	2024	ST42	CC42	D	aph(3')-Ia	22043	Chromosome	Tn4352	-
24-MIK053661	4988663	SE	Prospective	Clinical	Non-ESBL	Short-reads	Cattle	2024	ST10	CC10	A	aph(3')-Ia	13950	Chromosome	Tn903	-
64646	5109405	FR	Prospective	Clinical	Non-ESBL	Short-reads	Cattle	2024	ST58	CC155	B1	aph(3')-Ia	1261	<2k bp	-	-
A10	5638453	DK	Retrospective	Clinical	Non-ESBL	Short-reads	Pig	2020	ST10333	CC10	A	aph(3')-Ia	3603	Chromosome	GE3.1	-
A12	5617593	DK	Retrospective	Clinical	Non-ESBL	Short-reads	Pig	2020	ST10333	CC10	A	aph(3')-Ia	3603	Chromosome	GE3.1	-
A48	5704996	DK	Retrospective	Clinical	Non-ESBL	Short-reads	Pig	2020	ST10333	CC10	A	aph(3')-Ia	3695	Chromosome	GE3.1	-
RHB02-C12	5233228	UK	Retrospective	Commensal	Non-ESBL	Short- & long-reads	Pig	2017	ST10	CC10	A	aph(3')-Ia	2641	Chromosome	GE3.1	-
1.19	4969067	NL	Prospective	Commensal	Non-ESBL	Long-reads	Pig	2024	ST3595	CC542	A	No aph(3')	-	-	-	-
1.21	4737332	NL	Prospective	Commensal	Non-ESBL	Long-reads	Pig	2024	ST744	CC10	A	No aph(3')	-	-	-	-
1.32	4627587	NL	Prospective	Commensal	Non-ESBL	Long-reads	Cattle	2024	ST10	CC10	A	No aph(3')	-	-	-	-
1.68	4899154	NL	Prospective	Commensal	Non-ESBL	Long-reads	Cattle	2024	ST10	CC10	A	No aph(3')	-	-	-	-
1.81	5112263	NL	Prospective	Commensal	Non-ESBL	Long-reads	Pig	2024	ST746	CC10	A	No aph(3')	-	-	-	-
2.02	4834414	NL	Prospective	Commensal	Non-ESBL	Long-reads	Pig	2024	ST3595	CC542	A	No aph(3')	-	-	-	-
2.09	5170657	NL	Prospective	Commensal	Non-ESBL	Long-reads	Pig	2024	ST165	CC165	A	No aph(3')	-	-	-	-
2.1	4524152	NL	Prospective	Commensal	Non-ESBL	Long-reads	Cattle	2024	ST10	CC10	A	No aph(3')	-	-	-	-
2.13	5057991	NL	Prospective	Commensal	Non-ESBL	Long-reads	Chicken	2024	ST1049	CC155	B1	No aph(3')	-	-	-	-
3.06	4594185	NL	Prospective	Commensal	Non-ESBL	Long-reads	Cattle	2024	ST540	CC206	A	No aph(3')	-	-	-	-
3.09	5319283	NL	Prospective	Commensal	Non-ESBL	Long-reads	Pig	2024	ST5771	-	D	No aph(3')	-	-	-	-
3.14	4654172	NL	Prospective	Commensal	Non-ESBL	Long-reads	Pig	2024	ST542	CC542	A	No aph(3')	-	-	-	-
3.19	5170240	NL	Prospective	Commensal	Non-ESBL	Long-reads	Chicken	2024	ST155	CC155	B1	No aph(3')	-	-	-	-
3.32	4771407	NL	Prospective	Commensal	Non-ESBL	Long-reads	Cattle	2024	ST1433	-	A	No aph(3')	-	-	-	-
65013	5971754	FR	Prospective	Clinical	Non-ESBL	Short-reads	Pig	2024	ST760	CC42	D	aph(3')-Ia	1530	<2k bp	-	-
24-MIK055645	4939902	SE	Prospective	Clinical	Non-ESBL	Short-reads	Cattle	2024	ST10	CC10	A	aph(3')-Ia	13736	Chromosome	Tn903	-
24-MIK055643	4948496	SE	Prospective	Clinical	Non-ESBL	Short-reads	Cattle	2024	ST10	CC10	A	aph(3')-Ia	2913	Chromosome	ND	-
24-MIK055644	4943587	SE	Prospective	Clinical	Non-ESBL	Short-reads	Cattle	2024	ST10	CC10	A	aph(3')-Ia	2913	Chromosome	ND	-
A46	5507624	DK	Retrospective	Clinical	Non-ESBL	Short-reads	Pig	2020	ST641	CC86	B1	aph(3')-Ib	-	-	-	-
AV1	5682742	DK	Retrospective	Clinical	Non-ESBL	Short-reads	Pig	2018	ST100	CC165	A	aph(3')-Ib	-	-	-	-
AV11	5826183	DK	Retrospective	Clinical	Non-ESBL	Short-reads	Pig	2018	ST100	CC165	A	aph(3')-Ib	-	-	-	-
E269-44	4705902	NL	Retrospective	Commensal	Non-ESBL	Short-reads	Cattle	2022	ST189	CC165	A	aph(3')-IIa	-	-	-	-
ESBL36-72	4711633	NL	Retrospective	Commensal	ESBL	Short-reads	Cattle	2022	ST189	CC165	A	aph(3')-IIa	-	-	-	-
LREC5582	5073774	UK	Retrospective	Commensal	ESBL	Short-reads	Turkey	2020	ST1163	-	G	aph(3')-IIa	-	-	-	-
MG02-12	5722677	DK	Retrospective	Clinical	Non-ESBL	Short-reads	Pig	2019	ST100	CC165	A	No aph(3')	-	-	-	-
MG09-49	5898924	DK	Retrospective	Clinical	Non-ESBL	Short-reads	Pig	2019	ST42	CC42	D	aph(3')-Ib	-	-	-	-
NB12	5690846	DK	Retrospective	Clinical	Non-ESBL	Short-reads	Pig	2020	ST100	CC165	A	aph(3')-Ib	-	-	-	-
Pr15	5603205	DK	Retrospective	Clinical	Non-ESBL	Short-reads	Pig	2020	ST100	CC165	A	aph(3')-Ib	-	-	-	-
Pr26	5596366	DK	Retrospective	Clinical	Non-ESBL	Short-reads	Pig	2020	ST100	CC165	A	aph(3')-Ib	-	-	-	-
Pr4	5890599	DK	Retrospective	Clinical	Non-ESBL	Short-reads	Pig	2019	ST23	CC23	C	aph(3')-Ib	-	-	-	-
Pr9	5501318	DK	Retrospective	Clinical	Non-ESBL	Short-reads	Pig	2020	ST100	CC165	A	aph(3')-Ib	-	-	-	-
RHB16-C14	5100814	UK	Retrospective	Commensal	Non-ESBL	Short-reads	Pig	2017	ST3744	CC10	A	aph(3')-IIa	-	-	-	-
23-MIK270341	5185005	SE	Prospective	Clinical	Non-ESBL	Short-reads	Dog	2024	ST69	CC69	D	aph(3')-Ia	1194	<2k bp	-	-
24-MIK050197	5117574	SE	Prospective	Clinical	Non-ESBL	Short-reads	Dog	2024	ST58	CC155	B1	aph(3')-Ia	1192	<2k bp	-	-
24-PAT000885	5208014	SE	Prospective	Clinical	Non-ESBL	Short-reads	Pig	2024	ST90	CC23	C	aph(3')-Ia	996	<2k bp	-	-

## Sheet: Dataset S2
Supplemental Dataset S2. Description of 277 aph(3')-Ia Escherichia coli plasmids analysed in this study.
ID	Plasmid_ID	Country	Sequencing	Host	ST	CC	Phylogroup	Contig_lenght	RFPlasmid	Variant	Plasmid	Plasmid_contig	Plasmid_size	Mobility	Relaxase	MPF	oriT	int1	int1_dfrA	aac(3)-Iia	aac(3)-Iid	aac(3)-Iva	aac(6')-Iic	aadA2	aadA5	ant(3'')-Ia	aph(3'')-Ib	aph(3')-IIa	aph(3')-Ia	aph(4)-Ia	aph(6)-Id	blaCTX-M-15	blaCTX-M-1	blaCTX-M-2	blaCTX-M-32	blaCTX-M-55	blaOXA-1	blaSHV-12	blaTEM-35	catA1	catA2	cmlA1	floR	dfrA12	dfrA14	dfrA16	dfrA17	dfrA19	dfrA1
1.22	1.22_IncFIC	NL	Long-reads	Chicken	ST57	CC350	E	115590	Plasmid	Tn4352	IncFIC	1	115590	Conjugative	MOBF	F	MOBF	0	0	0	0	0	0	0	0	0	0	0	1	0	0	0	0	0	0	0	0	0	0	0	0	0	0	0	0	0	0	0	0
1.23	1.23_IncFIC	NL	Long-reads	Cattle	-	-	F	5051977	Plasmid	Tn903	IncFIC	1	134945	Conjugative	MOBF	F	MOBF	1	1	0	1	0	0	1	0	1	0	0	1	0	0	0	0	0	0	0	0	0	0	0	0	1	1	1	0	0	0	0	0
1.26	1.26_IncX1	NL	Long-reads	Cattle	ST206	CC206	A	46519	Plasmid	GE2	IncX1	1	46519	Conjugative	MOBP	T	ND	1	0	0	0	0	0	0	0	0	0	0	1	0	0	0	0	0	0	0	0	0	0	0	0	0	1	0	1	0	0	0	0
1.27	1.27_IncFIC	NL	Long-reads	Chicken	ST57	CC350	E	161176	Plasmid	Tn4352	IncFIC	1	161176	Conjugative	MOBF	F	MOBF	0	0	0	0	0	0	0	0	0	0	0	1	0	0	0	0	0	0	0	0	0	0	0	0	0	0	0	0	0	0	0	1
1.28	1.28_IncX1	NL	Long-reads	Cattle	ST10	CC10	A	45319	Plasmid	GE2	IncX1	1	45319	Conjugative	MOBP	T	ND	0	0	0	0	0	0	0	0	0	0	0	1	0	0	0	0	0	0	0	0	0	0	0	0	0	1	0	1	0	0	0	0
1.31	1.31_IncFII	NL	Long-reads	Chicken	ST69	CC69	D	153733	Plasmid	Tn4352	IncFII	1	153733	Conjugative	MOBF	F	MOBF	1	1	0	0	0	0	0	0	0	1	0	1	0	1	0	0	0	0	0	0	0	0	0	0	0	0	0	0	0	0	0	0
1.33	1.33_IncX1	NL	Long-reads	Cattle	ST398	CC398	A	46570	Plasmid	GE2	IncX1	1	46570	Conjugative	MOBP	T	ND	1	0	0	0	0	0	0	0	0	0	0	1	0	0	0	0	0	0	0	0	0	0	0	0	0	1	0	0	0	0	0	0
1.34	1.34_IncX1	NL	Long-reads	Cattle	ST48	CC10	A	46569	Plasmid	GE2	IncX1	1	46569	Conjugative	MOBP	T	ND	1	0	0	0	0	0	0	0	0	0	0	1	0	0	0	0	0	0	0	0	0	0	0	0	0	1	0	1	0	0	0	0
1.35	1.35_IncX1	NL	Long-reads	Cattle	ST6262	CC10	A	46572	Plasmid	GE2	IncX1	1	46572	Conjugative	MOBP	T	ND	1	0	0	0	0	0	0	0	0	0	0	1	0	0	0	0	0	0	0	0	0	0	0	0	0	1	0	1	0	0	0	0
1.38	1.38_IncI1alpha	NL	Long-reads	Chicken	ST155	CC155	B1	111708	Plasmid	Tn4352	IncI1alpha	1	111708	Conjugative	MOBP	I	MOBP	0	0	0	0	0	0	0	0	0	0	0	1	0	0	0	0	0	0	0	0	0	0	0	0	0	0	0	0	0	0	0	0
1.4	1.4_IncHI1	NL	Long-reads	Cattle	ST1434	-	A	334075	Plasmid	Tn903	IncHI1	1	334075	Conjugative	MOBH	F	ND	1	1	0	0	0	0	0	0	0	1	0	1	0	1	0	0	0	0	0	0	0	0	1	0	0	0	0	0	0	0	0	1
1.44	1.44_IncX1	NL	Long-reads	Cattle	ST58	CC155	B1	46518	Plasmid	GE2	IncX1	1	46518	Conjugative	MOBP	T	ND	1	0	0	0	0	0	0	0	0	0	0	1	0	0	0	0	0	0	0	0	0	0	0	0	0	1	0	1	0	0	0	0
1.47	1.47_IncHI2	NL	Long-reads	Cattle	ST297	CC155	B1	421957	Plasmid	Tn4352	IncHI2	1	421957	Conjugative	MOBH	F	ND	1	1	1	0	0	0	0	0	0	1	0	1	0	1	0	0	0	0	0	0	0	0	1	0	0	0	0	0	0	0	0	1
1.49	1.49_IncX1	NL	Long-reads	Cattle	ST10	CC10	A	46577	Plasmid	GE2	IncX1	1	46577	Conjugative	MOBP	T	ND	1	0	0	0	0	0	0	0	0	0	0	1	0	0	0	0	0	0	0	0	0	0	0	0	0	1	0	1	0	0	0	0
1.5	1.5_IncX1	NL	Long-reads	Cattle	ST88	CC23	C	46565	Plasmid	GE2	IncX1	1	46565	Conjugative	MOBP	T	ND	0	0	0	0	0	0	0	0	0	0	0	1	0	0	0	0	0	0	0	0	0	0	0	0	0	1	0	1	0	0	0	0
1.51	1.51_IncI1alpha	NL	Long-reads	Chicken	ST602	CC446	B1	113829	Plasmid	Tn4352	IncI1alpha	1	113829	Conjugative	MOBP	I	MOBP	0	0	0	0	0	0	0	0	0	0	0	1	0	0	0	0	0	0	0	0	0	0	0	0	0	0	0	0	0	0	0	0
1.52	1.52_IncX1	NL	Long-reads	Cattle	ST165	CC165	A	46571	Plasmid	GE2	IncX1	1	46571	Conjugative	MOBP	T	ND	1	0	0	0	0	0	0	0	0	0	0	1	0	0	0	0	0	0	0	0	0	0	0	0	0	1	0	1	0	0	0	0
1.55	1.55_IncHI1	NL	Long-reads	Cattle	ST1429	-	A	250690	Plasmid	Tn903	IncHI1	1	250690	Non-mobilizable	ND	Non-conjugative	ND	1	0	0	0	0	0	0	0	1	0	0	1	0	0	0	0	0	0	0	0	0	0	1	0	0	0	0	0	0	0	0	0
1.57	1.57_IncI1alpha	NL	Long-reads	Cattle	ST118	-	E	117410	Plasmid	Tn4352	IncI1alpha	1	117410	Conjugative	MOBP	I	MOBP	1	1	0	0	0	0	0	0	0	0	0	1	0	0	0	0	0	0	0	0	0	0	0	0	0	0	0	0	0	0	0	1
1.58	1.58_IncFIC	NL	Long-reads	Chicken	ST57	CC350	E	159318	Plasmid	Tn4352	IncFIC	1	159318	Conjugative	MOBF	F	MOBF	0	0	0	0	0	0	0	0	0	0	0	1	0	0	0	0	0	0	0	0	0	0	0	0	0	0	0	0	0	0	0	1
1.59	1.59_IncFIC	NL	Long-reads	Chicken	ST57	CC350	E	160300	Plasmid	Tn4352	IncFIC	1	160300	Conjugative	MOBF	F	MOBF	0	0	0	0	0	0	0	0	0	0	0	1	0	0	0	0	0	0	0	0	0	0	0	0	0	0	0	0	0	0	0	1
1.62	1.62_IncX1	NL	Long-reads	Cattle	ST1716	CC10	A	46570	Plasmid	GE2	IncX1	1	46570	Conjugative	MOBP	T	ND	1	0	0	0	0	0	0	0	0	0	0	1	0	0	0	0	0	0	0	0	0	0	0	0	0	1	0	1	0	0	0	0
1.63	1.63_IncX1	NL	Long-reads	Swine	ST542	CC542	A	46517	Plasmid	GE2	IncX1	1	46517	Conjugative	MOBP	T	ND	1	0	0	0	0	0	0	0	0	0	0	1	0	0	0	0	0	0	0	0	0	0	0	0	0	1	0	0	0	0	0	0
1.65	1.65_IncI1alpha	NL	Long-reads	Chicken	ST219	-	E	113829	Plasmid	Tn4352	IncI1alpha	1	113829	Conjugative	MOBP	I	MOBP	0	0	0	0	0	0	0	0	0	0	0	1	0	0	0	0	0	0	0	0	0	0	0	0	0	0	0	0	0	0	0	0
1.66	1.66_IncFII	NL	Long-reads	Swine	ST58	CC155	B1	152018	Plasmid	Tn4352	IncFII	1	152018	Conjugative	MOBF	F	MOBF	1	1	0	0	0	0	0	0	0	1	0	1	0	1	0	0	0	0	0	0	0	0	0	0	0	0	0	0	0	0	0	0
1.7	1.7_IncHI1	NL	Long-reads	Cattle	ST10	CC10	A	349653	Plasmid	Tn903	IncHI1	1	349653	Conjugative	MOBH	F	ND	1	1	0	0	0	0	0	0	0	1	0	1	0	1	0	0	0	0	0	0	0	0	1	0	0	0	0	0	0	0	0	1
1.71	1.71_IncHI1	NL	Long-reads	Cattle	ST1433	-	A	349653	Plasmid	Tn903	IncHI1	1	349653	Conjugative	MOBH	F	ND	1	1	0	0	0	0	0	0	0	1	0	1	0	1	0	0	0	0	0	0	0	0	1	0	0	0	0	0	0	0	0	1
1.72	1.72_IncFII	NL	Long-reads	Chicken	-	-	C	150613	Plasmid	Tn4352	IncFII	1	150613	Conjugative	MOBF	F	MOBF	1	1	0	0	0	0	0	0	0	1	0	1	0	1	0	0	0	0	0	0	0	0	0	0	0	0	0	0	0	0	0	0
1.77	1.77_IncFII	NL	Long-reads	Swine	ST58	CC155	B1	151582	Plasmid	Tn4352	IncFII	1	151582	Conjugative	MOBF	F	MOBF	1	1	0	0	0	0	0	0	0	1	0	1	0	1	0	0	0	0	0	0	0	0	0	0	0	0	0	0	0	0	0	0
1.78	1.78_IncI1alpha	NL	Long-reads	Cattle	ST1080	-	A	131895	Plasmid	Tn4352	IncI1alpha	1	131895	Conjugative	MOBP	I	MOBP	1	1	0	0	0	0	0	0	0	0	0	1	0	0	0	0	0	0	0	0	0	0	0	0	0	0	0	0	0	0	0	1
2.04	2.04_IncFII	NL	Long-reads	Swine	ST189	CC165	A	151542	Plasmid	Tn4352	IncFII	1	151542	Conjugative	MOBF	F	MOBF	1	1	0	0	0	0	0	0	0	1	0	1	0	1	0	0	0	0	0	0	0	0	0	0	0	0	0	0	0	0	0	0
2.05	2.05_IncX1	NL	Long-reads	Swine	ST2562	-	D	46431	Plasmid	GE2	IncX1	1	46431	Conjugative	MOBP	T	ND	1	0	0	0	0	0	0	0	0	0	0	1	0	0	0	0	0	0	0	0	0	0	0	0	0	1	0	1	0	0	0	0
2.06	2.06_IncFII	NL	Long-reads	Swine	ST58	CC155	B1	151744	Plasmid	Tn4352	IncFII	1	151744	Conjugative	MOBF	F	MOBF	1	1	0	0	0	0	0	0	0	1	0	1	0	1	0	0	0	0	0	0	0	0	0	0	0	0	0	0	0	0	0	0
2.11	2.11_IncX1	NL	Long-reads	Cattle	ST398	CC398	A	46569	Plasmid	GE2	IncX1	1	46569	Conjugative	MOBP	T	ND	1	0	0	0	0	0	0	0	0	0	0	1	0	0	0	0	0	0	0	0	0	0	0	0	0	1	0	1	0	0	0	0
2.14	2.14_IncX1	NL	Long-reads	Cattle	ST34	CC10	A	46578	Plasmid	GE2	IncX1	1	46578	Conjugative	MOBP	T	ND	1	0	0	0	0	0	0	0	0	0	0	1	0	0	0	0	0	0	0	0	0	0	0	0	0	1	0	1	0	0	0	0
2.17	2.17_IncX1	NL	Long-reads	Chicken	ST5853	CC155	D	49971	Plasmid	GE2	IncX1	1	49971	Conjugative	MOBP	T	ND	0	0	0	0	0	0	0	0	0	0	0	1	0	0	0	0	0	0	0	0	0	0	0	0	0	0	0	0	0	0	0	0
2.18	2.18_IncX1	NL	Long-reads	Cattle	ST10	CC10	A	46569	Plasmid	GE2	IncX1	1	46569	Conjugative	MOBP	T	ND	1	0	0	0	0	0	0	0	0	0	0	1	0	0	0	0	0	0	0	0	0	0	0	0	0	1	0	1	0	0	0	0
2.21	2.21_IncFIC	NL	Long-reads	Chicken	ST57	CC350	E	162109	Plasmid	Tn4352	IncFIC	1	162109	Conjugative	MOBF	F	MOBF	0	0	0	0	0	0	0	0	0	0	0	1	0	0	0	0	0	0	0	0	0	0	0	0	0	0	0	0	0	0	0	1
2.23	2.23_IncFIC	NL	Long-reads	Chicken	ST162	CC469	B1	154694	Plasmid	Tn4352	IncFIC	1	154694	Conjugative	MOBF	F	MOBF	1	1	0	0	0	0	0	1	0	1	0	1	0	1	0	0	0	0	0	0	0	0	0	0	0	0	0	0	0	1	0	0
2.25	2.25_IncX1	NL	Long-reads	Cattle	ST1148	-	B1	36145	Plasmid	GE2	IncX1	1	36145	Conjugative	MOBP	T	ND	1	0	0	0	0	0	0	0	0	0	0	1	0	0	0	0	0	0	0	0	0	0	0	0	0	0	0	0	0	0	0	0
2.31	2.31_IncFIC	NL	Long-reads	Cattle	ST398	CC398	A	151352	Plasmid	Tn4352	IncFIC	1	151352	Conjugative	MOBF	F	MOBF	1	1	0	0	0	0	0	0	0	1	0	1	0	1	0	0	0	0	0	0	0	0	0	0	0	1	0	0	0	0	0	1
2.32	2.32_IncX1	NL	Long-reads	Cattle	ST1141	CC10	A	46569	Plasmid	GE2	IncX1	1	46569	Conjugative	MOBP	T	ND	1	0	0	0	0	0	0	0	0	0	0	1	0	0	0	0	0	0	0	0	0	0	0	0	0	1	0	1	0	0	0	0
2.33	2.33_IncX1	NL	Long-reads	Swine	ST206	CC206	A	46569	Plasmid	GE2	IncX1	1	46569	Conjugative	MOBP	T	ND	1	0	0	0	0	0	0	0	0	0	0	1	0	0	0	0	0	0	0	0	0	0	0	0	0	1	0	1	0	0	0	0
2.34	2.34_IncFIC	NL	Long-reads	Cattle	ST1434	-	A	127613	Plasmid	Tn4352	IncFIC	1	127613	Conjugative	MOBF	F	MOBF	1	1	0	1	0	0	1	0	0	0	0	1	0	0	0	0	0	0	0	0	0	0	0	0	1	1	1	0	0	0	0	0
2.34	2.34_IncHI1	NL	Long-reads	Cattle	ST1434	-	A	306238	Plasmid	Tn903	IncHI1	1	306238	Conjugative	MOBH	F	ND	1	1	0	0	0	0	0	0	0	1	0	1	0	1	0	0	0	0	0	0	0	0	1	0	0	0	0	0	0	0	0	1
2.35	2.35_IncHI1	NL	Long-reads	Cattle	ST1072	-	A	356105	Plasmid	Tn903	IncHI1	4	398466	Conjugative	MOBH	F	ND	1	1	0	0	0	0	0	0	0	1	0	1	0	1	0	0	0	0	0	0	0	0	1	0	0	0	0	0	0	0	0	1
2.36	2.36_IncHI1	NL	Long-reads	Cattle	ST1072	-	A	337825	Plasmid	Tn903	IncHI1	1	337825	Conjugative	MOBH	F	ND	1	1	0	0	0	0	0	0	0	1	0	1	0	1	0	0	0	0	0	0	0	0	1	0	0	0	0	0	0	0	0	1
2.37	2.37_IncX1	NL	Long-reads	Swine	ST1433	-	A	46570	Plasmid	GE2	IncX1	1	46570	Conjugative	MOBP	T	ND	1	0	0	0	0	0	0	0	0	0	0	1	0	0	0	0	0	0	0	0	0	0	0	0	0	1	0	1	0	0	0	0
2.41	2.41_IncX1	NL	Long-reads	Cattle	ST641	CC86	B1	46406	Plasmid	GE2	IncX1	1	46406	Conjugative	MOBP	T	ND	1	0	0	0	0	0	0	0	0	0	0	1	0	0	0	0	0	0	0	0	0	0	0	0	0	1	0	1	0	0	0	0
2.43	2.43_IncX1	NL	Long-reads	Cattle	ST398	CC398	A	46518	Plasmid	GE2	IncX1	1	46518	Conjugative	MOBP	T	ND	1	0	0	0	0	0	0	0	0	0	0	1	0	0	0	0	0	0	0	0	0	0	0	0	0	1	0	1	0	0	0	0
2.46	2.46_IncFIA	NL	Long-reads	Cattle	ST216	-	A	207673	Plasmid	Tn903	IncFIA	1	207673	Conjugative	MOBH	F	ND	1	1	0	0	0	0	0	0	0	1	0	1	0	1	0	0	0	0	0	0	0	0	0	0	0	0	0	0	0	0	0	1
2.47	2.47_IncX1	NL	Long-reads	Cattle	ST3714	CC155	B1	46566	Plasmid	GE2	IncX1	1	46566	Conjugative	MOBP	T	ND	1	0	0	0	0	0	0	0	0	0	0	1	0	0	0	0	0	0	0	0	0	0	0	0	0	1	0	1	0	0	0	0
2.48	2.48_IncX1	NL	Long-reads	Cattle	ST10	CC10	A	101939	Plasmid	GE2	IncX1	1	101939	Conjugative	MOBF	T	MOBF	1	1	0	0	0	0	0	0	0	1	0	1	0	1	0	0	0	0	0	0	0	0	0	0	0	1	0	1	0	0	0	0
2.53	2.53_IncX1	NL	Long-reads	Cattle	ST48	CC10	A	72848	Plasmid	GE2	IncX1	1	72848	Conjugative	MOBP	T	ND	1	1	0	0	0	0	0	0	0	0	0	1	0	0	0	0	0	0	0	0	0	0	0	0	0	1	0	1	0	0	0	0
2.54	2.54_IncX1	NL	Long-reads	Cattle	ST1954	CC155	A	46547	Plasmid	GE2	IncX1	1	46547	Conjugative	MOBP	T	ND	1	0	0	0	0	0	0	0	0	0	0	1	0	0	0	0	0	0	0	0	0	0	0	0	0	1	0	1	0	0	0	0
2.58	2.58_IncX1	NL	Long-reads	Swine	ST69	CC69	D	46569	Plasmid	GE2	IncX1	1	46569	Conjugative	MOBP	T	ND	1	0	0	0	0	0	0	0	0	0	0	1	0	0	0	0	0	0	0	0	0	0	0	0	0	1	0	1	0	0	0	0
2.59	2.59_IncFIA	NL	Long-reads	Swine	ST6517	CC155	A	83596	Plasmid	Tn4352	IncFIA	1	83596	Non-mobilizable	ND	Non-conjugative	ND	1	1	0	0	0	0	1	0	0	0	0	1	0	0	0	0	0	0	0	0	0	0	0	0	1	0	1	0	0	0	0	0
2.6	2.6_IncX1	NL	Long-reads	Chicken	ST297	CC155	B1	45543	Plasmid	GE2	IncX1	1	45543	Conjugative	MOBP	T	ND	1	0	0	0	0	0	0	0	0	0	0	1	0	0	0	0	0	0	0	0	0	0	0	0	0	1	0	1	0	0	0	0
2.62	2.62_IncX1	NL	Long-reads	Cattle	ST300	CC155	B1	46516	Plasmid	GE2	IncX1	1	46516	Conjugative	MOBP	T	ND	1	0	0	0	0	0	0	0	0	0	0	1	0	0	0	0	0	0	0	0	0	0	0	0	0	1	0	1	0	0	0	0
2.63	2.63_IncX1	NL	Long-reads	Chicken	ST5853	CC155	D	49971	Plasmid	GE2	IncX1	1	49971	Conjugative	MOBP	T	ND	0	0	0	0	0	0	0	0	0	0	0	1	0	0	0	0	0	0	0	0	0	0	0	0	0	0	0	0	0	0	0	0
2.64	2.64_IncX1	NL	Long-reads	Cattle	ST10	CC10	A	46570	Plasmid	GE2	IncX1	1	46570	Conjugative	MOBP	T	ND	1	0	0	0	0	0	0	0	0	0	0	1	0	0	0	0	0	0	0	0	0	0	0	0	0	1	0	1	0	0	0	0
2.69	2.69_IncFII	NL	Long-reads	Swine	ST360	CC155	C	101067	Plasmid	Tn4352	IncFII	1	101067	Conjugative	MOBF	F	MOBF	1	1	0	0	0	0	1	0	0	0	0	1	0	0	0	0	0	0	0	0	0	0	0	0	1	0	1	0	0	0	0	0
2.7	2.7_IncX1	NL	Long-reads	Cattle	ST1302	CC155	A	47959	Plasmid	GE2	IncX1	1	47959	Conjugative	MOBP	T	ND	1	0	0	0	0	0	0	0	0	0	0	1	0	0	0	0	0	0	0	0	0	0	0	0	0	1	0	1	0	0	0	0
2.73	2.73_IncX1	NL	Long-reads	Cattle	ST10	CC10	A	46569	Plasmid	GE2	IncX1	1	46569	Conjugative	MOBP	T	ND	1	0	0	0	0	0	0	0	0	0	0	1	0	0	0	0	0	0	0	0	0	0	0	0	0	1	0	1	0	0	0	0
2.74	2.74_IncFIB	NL	Long-reads	Swine	ST372	CC155	B2	20648	Plasmid	Tn4352	IncFIB	4	139866	Conjugative	MOBF	F	MOBF	1	1	0	0	0	0	0	0	0	1	0	1	0	1	0	0	0	0	0	0	0	0	0	0	0	0	0	0	0	0	0	0
2.75	2.75_IncX1	NL	Long-reads	Cattle	ST10	CC10	A	46358	Plasmid	GE2	IncX1	1	46358	Conjugative	MOBP	T	ND	1	0	0	0	0	0	0	0	0	0	0	1	0	0	0	0	0	0	0	0	0	0	0	0	0	1	0	1	0	0	0	0
2.76	2.76_IncX1	NL	Long-reads	Cattle	ST3714	CC155	B1	47397	Plasmid	GE2	IncX1	1	47397	Conjugative	MOBP	T	ND	1	0	0	0	0	0	0	0	0	0	0	1	0	0	0	0	0	0	0	0	0	0	0	0	0	1	0	1	0	0	0	0
2.78	2.78_IncI1alpha	NL	Long-reads	Chicken	ST9563	CC10	A	115180	Plasmid	Tn4352	IncI1alpha	1	115180	Conjugative	MOBP	I	MOBP	0	0	0	0	0	0	0	0	0	0	0	1	0	0	0	0	0	0	0	0	0	0	0	0	0	0	0	0	0	0	0	0
2.79	2.79_IncX1	NL	Long-reads	Cattle	ST58	CC155	B1	41024	Plasmid	GE2	IncX1	1	41024	Conjugative	MOBP	T	ND	0	0	0	0	0	0	0	0	0	0	0	1	0	0	0	0	0	0	0	0	0	0	0	0	0	1	0	0	0	0	0	0
3.01	3.01_IncI1alpha	NL	Long-reads	Chicken	ST10	CC10	A	113818	Plasmid	Tn4352	IncI1alpha	1	113818	Conjugative	MOBP	I	MOBP	0	0	0	0	0	0	0	0	0	0	0	1	0	0	0	0	0	0	0	0	0	0	0	0	0	0	0	0	0	0	0	0
3.02	3.02_IncX1	NL	Long-reads	Cattle	ST1433	-	A	46569	Plasmid	GE2	IncX1	1	46569	Conjugative	MOBP	T	ND	1	0	0	0	0	0	0	0	0	0	0	1	0	0	0	0	0	0	0	0	0	0	0	0	0	1	0	1	0	0	0	0
3.03	3.03_IncFIB	NL	Long-reads	Cattle	ST1122	-	A	141626	Plasmid	Tn4352	IncFIB	1	141626	Conjugative	MOBF	F	MOBF	1	1	0	1	0	0	1	0	0	0	0	1	0	0	0	0	0	0	0	0	0	0	0	0	0	1	1	0	0	0	0	0
3.07	3.07_IncX1	NL	Long-reads	Cattle	ST206	CC206	A	48030	Plasmid	GE2	IncX1	1	48030	Conjugative	MOBP	T	ND	0	0	0	0	0	0	0	0	0	0	0	1	0	0	0	0	0	0	0	0	0	0	0	0	0	0	0	0	0	0	0	0
3.08	3.08_IncX1	NL	Long-reads	Cattle	ST949	CC155	B1	46569	Plasmid	GE2	IncX1	1	46569	Conjugative	MOBP	T	ND	1	0	0	0	0	0	0	0	0	0	0	1	0	0	0	0	0	0	0	0	0	0	0	0	0	1	0	1	0	0	0	0
3.11	3.11_IncFIB	NL	Long-reads	Cattle	-	-	B1	156001	Plasmid	Tn4352	IncFIB	1	156001	Conjugative	MOBF	F	MOBF	1	1	0	0	0	0	0	0	0	1	0	1	0	1	0	0	0	0	0	0	0	0	0	0	0	0	0	0	0	0	0	0
3.12	3.12_IncI1alpha	NL	Long-reads	Cattle	ST58	CC155	B1	125896	Plasmid	Tn4352	IncI1alpha	1	125896	Conjugative	MOBP	I	MOBP	1	1	0	0	0	0	0	0	0	0	0	1	0	0	0	0	0	0	0	0	0	0	0	0	0	0	0	0	0	0	0	1
3.15	3.15_IncHI1	NL	Long-reads	Cattle	ST9852	CC168	A	305448	Plasmid	Tn903	IncHI1	1	305448	Conjugative	MOBH	F	ND	1	1	0	0	0	0	0	0	0	1	0	1	0	1	0	0	0	0	0	0	0	0	1	0	0	0	0	0	0	0	0	1
3.16	3.16_IncX1	NL	Long-reads	Cattle	ST1302	CC155	A	46554	Plasmid	GE2	IncX1	1	46554	Conjugative	MOBP	T	ND	1	0	0	0	0	0	0	0	0	0	0	1	0	0	0	0	0	0	0	0	0	0	0	0	0	1	0	1	0	0	0	0
3.17	3.17_IncFIC	NL	Long-reads	Chicken	ST57	CC350	E	159568	Plasmid	Tn4352	IncFIC	1	159568	Conjugative	MOBF	F	MOBF	0	0	0	0	0	0	0	0	0	0	0	1	0	0	0	0	0	0	0	0	0	0	0	0	0	0	0	0	0	0	0	1
3.18	3.18_IncFIC	NL	Long-reads	Chicken	ST57	CC350	E	159439	Plasmid	Tn4352	IncFIC	1	159439	Conjugative	MOBF	F	MOBF	0	0	0	0	0	0	0	0	0	0	0	1	0	0	0	0	0	0	0	0	0	0	0	0	0	0	0	0	0	0	0	1
3.23	3.23_IncFIC	NL	Long-reads	Cattle	ST2325	CC155	A	126390	Plasmid	Tn4352	IncFIC	1	126390	Conjugative	MOBF	F	MOBF	1	1	0	0	0	0	1	0	0	0	0	1	0	0	0	0	0	0	0	0	0	0	0	0	1	1	1	0	0	0	0	0
3.27	3.27_IncX1	NL	Long-reads	Swine	ST101	CC101	B1	46569	Plasmid	GE2	IncX1	1	46569	Conjugative	MOBP	T	ND	1	0	0	0	0	0	0	0	0	0	0	1	0	0	0	0	0	0	0	0	0	0	0	0	0	1	0	1	0	0	0	0
3.28	3.28_IncX1	NL	Long-reads	Cattle	ST58	CC155	B1	46569	Plasmid	GE2	IncX1	1	46569	Conjugative	MOBP	T	ND	1	0	0	0	0	0	0	0	0	0	0	1	0	0	0	0	0	0	0	0	0	0	0	0	0	1	0	1	0	0	0	0
3.29	3.29_IncHI1	NL	Long-reads	Cattle	ST10	CC10	A	342173	Plasmid	Tn903	IncHI1	1	342173	Conjugative	MOBH	F	ND	1	1	0	0	0	0	0	0	0	1	0	1	0	1	0	0	0	0	0	0	0	0	1	0	0	0	0	0	0	0	0	1
3.3	3.3_IncX1	NL	Long-reads	Cattle	ST2217	-	B1	46569	Plasmid	GE2	IncX1	1	46569	Conjugative	MOBP	T	ND	1	0	0	0	0	0	0	0	0	0	0	1	0	0	0	0	0	0	0	0	0	0	0	0	0	1	0	1	0	0	0	0
3.33	3.33_IncX1	NL	Long-reads	Cattle	ST515	-	B1	42970	Plasmid	GE2	IncX1	1	42970	Conjugative	MOBP	T	ND	0	0	0	0	0	0	0	0	0	0	0	1	0	0	0	0	0	0	0	0	0	0	0	0	0	1	0	0	0	0	0	0
3.34	3.34_IncB	NL	Long-reads	Swine	ST56	CC155	B1	129324	Plasmid	Tn4352	IncB	1	129324	Conjugative	MOBP	I	MOBP	1	1	0	0	0	0	0	0	0	0	0	1	0	0	0	0	0	0	0	0	0	0	0	0	0	0	0	0	0	0	0	1
3.37	3.37_IncX1	NL	Long-reads	Cattle	ST410	CC23	C	46569	Plasmid	GE2	IncX1	1	46569	Conjugative	MOBP	T	ND	1	0	0	0	0	0	0	0	0	0	0	1	0	0	0	0	0	0	0	0	0	0	0	0	0	1	0	1	0	0	0	0
3.39	3.39_IncX1	NL	Long-reads	Cattle	ST10	CC10	A	46569	Plasmid	GE2	IncX1	1	46569	Conjugative	MOBP	T	ND	1	0	0	0	0	0	0	0	0	0	0	1	0	0	0	0	0	0	0	0	0	0	0	0	0	1	0	1	0	0	0	0
3.4	3.4_IncX1	NL	Long-reads	Cattle	-	-	A	46569	Plasmid	GE2	IncX1	1	46569	Conjugative	MOBP	T	ND	1	0	0	0	0	0	0	0	0	0	0	1	0	0	0	0	0	0	0	0	0	0	0	0	0	1	0	1	0	0	0	0
3.41	3.41_IncX1	NL	Long-reads	Swine	ST10	CC10	A	46569	Plasmid	GE2	IncX1	1	46569	Conjugative	MOBP	T	ND	1	0	0	0	0	0	0	0	0	0	0	1	0	0	0	0	0	0	0	0	0	0	0	0	0	1	0	1	0	0	0	0
3.42	3.42_IncFII	NL	Long-reads	Swine	ST772	CC10	A	95450	Plasmid	Tn4352	IncFII	1	95450	Conjugative	MOBF	F	MOBF	1	1	0	0	0	0	1	0	0	0	0	1	0	0	0	0	0	0	0	0	0	0	0	0	1	0	1	0	0	0	0	0
3.43	3.43_IncX1	NL	Long-reads	Cattle	ST10	CC10	A	46569	Plasmid	GE2	IncX1	1	46569	Conjugative	MOBP	T	ND	1	0	0	0	0	0	0	0	0	0	0	1	0	0	0	0	0	0	0	0	0	0	0	0	0	1	0	1	0	0	0	0
2401	2401_Not-typeable	UK	Short-reads	Chicken	ST117	CC117	G	12240	Plasmid	GE3.2	Not-typeable	4	17062	Non-mobilizable	ND	Non-conjugative	ND	0	0	0	0	0	0	0	0	0	1	0	1	0	1	0	0	0	0	0	0	1	0	0	0	0	0	0	0	0	0	0	0
2402	2402_Not-typeable	UK	Short-reads	Chicken	ST117	CC117	G	14205	Plasmid	GE3.2	Not-typeable	3	17044	Non-mobilizable	ND	Non-conjugative	ND	0	0	0	0	0	0	0	0	0	1	0	1	0	1	0	0	0	0	0	0	1	0	0	0	0	0	0	0	0	0	0	0
2816	2816_Not-typeable	UK	Short-reads	Chicken	ST117	CC117	G	18480	Plasmid	GE3.2	Not-typeable	2	20091	Non-mobilizable	ND	Non-conjugative	ND	0	0	0	0	0	0	0	0	0	1	0	1	0	1	0	0	0	0	0	0	0	0	0	0	0	0	0	0	0	0	0	0
2970	2970_Not-typeable	UK	Short-reads	Chicken	ST117	CC117	G	14205	Plasmid	GE3.2	Not-typeable	2	15809	Non-mobilizable	ND	Non-conjugative	ND	0	0	0	0	0	0	0	0	0	1	0	1	0	1	0	0	0	0	0	0	1	0	0	0	0	0	0	0	0	0	0	0
2971	2971_IncFIB	UK	Short-reads	Chicken	ST117	CC117	G	23191	Plasmid	GE3.2	IncFIB	8	155356	Conjugative	MOBF	F	MOBF	0	0	0	0	0	0	0	0	0	1	0	1	0	1	0	0	0	0	0	0	0	0	0	0	0	0	0	0	0	0	0	0
3172	3172_Not-typeable	UK	Short-reads	Chicken	ST1163	-	G	11595	Plasmid	GE3.2	Not-typeable	2	17433	Non-mobilizable	ND	Non-conjugative	ND	0	0	0	0	0	0	0	0	0	1	0	1	0	1	0	0	0	0	0	0	0	0	0	0	0	0	0	0	0	0	0	0
3173	3173_IncFIB	UK	Short-reads	Chicken	ST1163	-	G	11595	Plasmid	GE3.2	IncFIB	10	144304	Conjugative	MOBF	F	MOBF	0	0	0	0	0	0	0	0	0	1	0	1	0	1	0	0	0	0	0	0	0	0	0	0	0	0	0	0	0	0	0	0
4557	4557_IncFIB	UK	Short-reads	Cattle	ST117	CC117	G	86810	Plasmid	Tn4352	IncFIB	11	149181	Conjugative	MOBF	F	MOBF	0	0	0	0	0	0	0	0	0	1	0	1	0	1	0	0	0	0	0	0	0	0	0	0	0	0	0	0	0	0	0	0
4558	4558_IncFIB	UK	Short-reads	Swine	ST117	CC117	G	6668	Plasmid	ND	IncFIB	17	150926	Conjugative	MOBF	F	MOBF	0	0	0	0	0	0	0	0	0	1	0	1	0	1	0	0	0	0	0	0	0	0	0	0	0	0	0	0	0	0	0	0
4616	4616_ND	UK	Short-reads	Swine	ST136	-	B2	4203	Plasmid	ND	ND	21	287988	Conjugative	MOBH	F	MOBH	0	0	0	0	0	0	1	0	0	1	0	1	0	1	0	0	0	0	0	0	1	0	0	1	0	0	0	0	0	0	1	0
4715	4715_IncI1alpha	UK	Short-reads	Swine	ST5285	-	B1	11565	Plasmid	GE3.2	IncI1alpha	8	123386	Conjugative	MOBP	I	MOBP	1	1	0	0	0	0	0	1	0	1	0	1	0	1	0	1	0	0	0	0	0	0	0	0	0	0	0	0	0	1	0	0
4872	4872_IncX1	UK	Short-reads	Swine	ST1771	-	A	29939	Plasmid	GE2	IncX1	3	38074	Conjugative	MOBP	T	ND	0	0	0	0	0	0	0	0	0	0	0	1	0	0	0	0	0	0	0	0	0	0	0	0	0	1	0	0	0	0	0	0
19544	19544_IncFII	FR	Short-reads	Cattle	ST88	CC23	C	8529	Plasmid	Tn903	IncFII	12	69454	Non-mobilizable	ND	Non-conjugative	ND	0	0	0	0	1	0	0	0	0	1	0	1	1	1	0	0	0	0	0	0	0	1	0	0	0	1	0	0	0	0	0	0
46813	46813_Not-typeable	FR	Short-reads	Pet	ST963	CC38	D	11667	Plasmid	GE3.2	Not-typeable	2	12925	Non-mobilizable	ND	Non-conjugative	ND	0	0	0	0	0	0	0	0	0	1	0	1	0	1	0	0	0	0	0	0	0	0	0	0	0	0	0	0	0	0	0	0
48254	48254_Not-typeable	DK	Short-reads	Pet	ST73	CC73	B2	7133	Plasmid	GE3.1	Not-typeable	2	9916	Non-mobilizable	ND	Non-conjugative	ND	0	0	0	0	0	0	0	0	0	1	0	1	0	1	0	0	0	0	0	0	0	0	0	0	0	0	0	0	0	0	0	0
51944	51944_IncFII	FR	Short-reads	Cattle	ST88	CC23	C	33565	Plasmid	Tn903	IncFII	5	83484	Conjugative	MOBF	F	MOBF	0	0	0	0	1	0	0	0	0	1	0	1	1	1	0	0	0	0	0	0	0	1	0	0	0	0	0	0	0	0	0	0
56607	56607_IncFII	FR	Short and long reads	Cattle	ST58	CC155	B1	145357	Plasmid	Tn4352	IncFII	1	151674	Conjugative	MOBF	F	MOBF	1	1	0	0	0	0	0	0	0	1	0	1	0	1	0	0	0	0	0	0	0	0	0	0	0	0	0	0	0	0	0	0
56678	56678_IncFIC	FR	Short and long reads	Cattle	ST46	CC46	A	110319	Plasmid	Tn4352	IncFIC	1	123502	Conjugative	MOBF	F	MOBF	1	1	0	1	0	0	1	0	0	0	0	1	0	0	0	0	0	0	0	0	0	0	0	0	1	1	1	0	0	0	0	0
64626	64626_IncFIA	FR	Short-reads	Cattle	ST69	CC69	D	7407	Plasmid	GE3.1	IncFIA	17	160344	Conjugative	MOBF	F	MOBF	0	0	0	0	0	0	0	0	0	1	0	1	0	1	0	0	0	0	0	0	0	0	0	0	0	0	0	0	0	0	0	0
64639	64639_IncFIA	FR	Short-reads	Cattle	ST69	CC69	D	7158	Plasmid	GE3.1	IncFIA	27	158481	Conjugative	MOBF	F	MOBF	0	0	0	0	0	0	0	0	0	1	0	1	0	1	0	0	0	0	0	0	0	0	0	0	0	0	0	0	0	0	0	0
64960	64960_IncFIA	FR	Short-reads	Swine	ST1	-	D	10458	Plasmid	GE3.1	IncFIA	29	137856	Conjugative	MOBF	F	MOBF	0	0	0	0	0	0	0	0	0	1	0	1	0	1	0	0	0	0	0	0	0	0	0	0	0	0	0	0	0	0	0	0
64963	64963_IncI1alpha	FR	Short-reads	Swine	ST1	-	D	23069	Plasmid	Tn4352	IncI1alpha	1	23069	Non-mobilizable	ND	Non-conjugative	ND	0	0	0	0	0	0	0	0	0	0	0	1	0	0	0	0	0	0	0	0	0	0	0	0	0	0	0	0	0	0	0	0
64964	64964_Not-typeable	FR	Short-reads	Swine	ST100	CC165	A	7825	Plasmid	GE3.1	Not-typeable	5	27168	Non-mobilizable	ND	Non-conjugative	ND	0	0	0	0	1	0	0	0	0	0	0	1	1	0	0	0	0	0	0	0	0	0	0	0	0	0	0	0	0	0	0	0
64966	64966_IncFII	FR	Short and long reads	Swine	ST683	CC155	B1	24934	Plasmid	Tn4352	IncFII	1	97280	Conjugative	MOBF	F	MOBF	1	1	0	0	0	0	1	0	0	0	0	1	0	0	0	0	0	0	0	0	0	0	0	0	1	0	1	0	0	0	0	0
64967	64967_ColRNAI	FR	Short-reads	Swine	ST100	CC165	A	5346	Plasmid	GE1	ColRNAI	1	5346	Mobilizable	MOBP	Non-conjugative	MOBP	0	0	0	0	0	0	0	0	0	0	0	1	0	0	0	0	0	0	0	0	0	0	0	0	0	0	0	0	0	0	0	0
64968	64968_IncFII	FR	Short-reads	Swine	ST100	CC165	A	21535	Plasmid	GE3.1	IncFII	1	21535	Non-mobilizable	ND	Non-conjugative	ND	0	0	0	0	1	0	0	0	0	0	0	1	1	0	0	0	0	0	0	0	0	0	0	0	0	0	0	0	0	0	0	0
64970	64970_ColRNAI	FR	Short-reads	Swine	ST11193	-	B1	5401	Plasmid	GE1	ColRNAI	1	5401	Mobilizable	MOBP	Non-conjugative	MOBP	0	0	0	0	0	0	0	0	0	0	0	1	0	0	0	0	0	0	0	0	0	0	0	0	0	0	0	0	0	0	0	0
64971	64971_IncFIA	FR	Short-reads	Swine	ST1011	-	D	16812	Plasmid	GE3.1	IncFIA	7	91372	Mobilizable	MOBF	Non-conjugative	ND	0	0	0	0	0	0	0	0	0	1	0	1	0	1	0	0	0	0	0	0	0	0	0	0	0	0	0	0	0	0	0	0
64972	64972_ColRNAI	FR	Short-reads	Swine	ST5786	CC10	A	3906	Plasmid	GE1	ColRNAI	1	3906	Mobilizable	ND	Non-conjugative	MOBP	0	0	0	0	0	0	0	0	0	0	0	1	0	0	0	0	0	0	0	0	0	0	0	0	0	0	0	0	0	0	0	0
64972	64972_IncHI2	FR	Short-reads	Swine	ST5786	CC10	A	10597	Plasmid	GE3.1	IncHI2	24	281925	Conjugative	MOBH	F	MOBH	0	0	0	0	1	0	1	0	0	1	0	1	1	1	0	0	0	0	0	0	0	0	0	0	1	0	0	0	0	0	0	0
64976	64976_ColRNAI	FR	Short-reads	Swine	ST93	CC168	A	5809	Plasmid	GE1	ColRNAI	2	9391	Mobilizable	MOBP	Non-conjugative	MOBP	0	0	0	0	0	0	0	0	0	0	0	1	0	0	0	0	0	0	0	0	0	0	0	0	0	0	0	0	0	0	0	0
64980	64980_ColRNAI	FR	Short-reads	Swine	ST5786	CC10	A	3906	Plasmid	GE1	ColRNAI	1	3906	Mobilizable	ND	Non-conjugative	MOBP	0	0	0	0	0	0	0	0	0	0	0	1	0	0	0	0	0	0	0	0	0	0	0	0	0	0	0	0	0	0	0	0
64982	64982_ColRNAI	FR	Short-reads	Swine	ST760	CC42	D	5421	Plasmid	GE1	ColRNAI	1	5421	Mobilizable	MOBP	Non-conjugative	MOBP	0	0	0	0	0	0	0	0	0	0	0	1	0	0	0	0	0	0	0	0	0	0	0	0	0	0	0	0	0	0	0	0
64985	64985_ColRNAI	FR	Short-reads	Swine	ST100	CC165	A	5421	Plasmid	GE1	ColRNAI	1	5421	Mobilizable	MOBP	Non-conjugative	MOBP	0	0	0	0	0	0	0	0	0	0	0	1	0	0	0	0	0	0	0	0	0	0	0	0	0	0	0	0	0	0	0	0
64997	64997_IncFIA	FR	Short-reads	Swine	ST760	CC42	D	11406	Plasmid	GE3.1	IncFIA	17	106631	Conjugative	MOBF	F	MOBF	0	0	0	0	0	0	0	0	0	1	0	1	0	1	0	0	0	0	0	0	0	0	0	0	0	0	0	0	0	0	0	0
65000	65000_IncFII	FR	Short and long reads	Swine	ST772	CC10	A	79432	Plasmid	Tn4352	IncFII	1	81176	Conjugative	MOBF	F	MOBF	1	1	0	0	0	0	1	0	0	0	0	1	0	0	0	0	0	0	0	0	0	0	0	0	1	0	1	0	0	0	0	0
65003	65003_ColRNAI	FR	Short-reads	Swine	ST5786	CC10	A	4483	Plasmid	GE1	ColRNAI	1	4483	Mobilizable	MOBP	Non-conjugative	MOBP	0	0	0	0	0	0	0	0	0	0	0	1	0	0	0	0	0	0	0	0	0	0	0	0	0	0	0	0	0	0	0	0
65009	65009_IncFIA	FR	Short-reads	Swine	ST117	CC117	G	11538	Plasmid	GE3.2	IncFIA	17	176219	Conjugative	MOBF	F	MOBF	0	0	0	0	0	0	0	0	0	1	0	1	0	1	0	0	0	0	0	0	0	0	0	0	0	0	0	0	0	0	0	0
65011	65011_ColRNAI	FR	Short-reads	Swine	ST100	CC165	A	5421	Plasmid	GE1	ColRNAI	1	5421	Mobilizable	MOBP	Non-conjugative	MOBP	0	0	0	0	0	0	0	0	0	0	0	1	0	0	0	0	0	0	0	0	0	0	0	0	0	0	0	0	0	0	0	0
65012	65012_Not-typeable	FR	Short-reads	Swine	ST100	CC165	A	13910	Plasmid	GE3.1	Not-typeable	6	67076	Mobilizable	ND	Non-conjugative	MOBF	0	0	0	0	0	0	0	0	0	1	0	1	0	1	0	0	0	0	0	0	0	0	0	0	1	0	0	0	0	0	0	0
65014	65014_ColRNAI	FR	Short-reads	Swine	ST100	CC165	A	5413	Plasmid	GE1	ColRNAI	1	5413	Mobilizable	MOBP	Non-conjugative	MOBP	0	0	0	0	0	0	0	0	0	0	0	1	0	0	0	0	0	0	0	0	0	0	0	0	0	0	0	0	0	0	0	0
17-PAT003864	17-PAT003864_IncI1alpha	SE	Short-reads	Swine	ST10	CC10	A	40205	Plasmid	Tn4352	IncI1alpha	11	100562	Conjugative	MOBP	I	MOBP	0	0	0	0	0	0	0	0	0	0	0	1	0	0	0	0	0	0	0	0	0	0	0	0	0	0	0	0	0	0	0	0
18-MIK169210	18-MIK169210_ND	SE	Short-reads	Horse	ST1423	-	B1	4059	Plasmid	ND	ND	15	276909	Conjugative	MOBH	F	MOBH	0	0	0	0	0	1	0	0	0	1	0	1	0	1	0	0	0	0	0	0	1	0	0	1	0	0	0	0	0	0	1	0
19-MIK104452	19-MIK104452_IncI1alpha	SE	Short-reads	Swine	ST10	CC10	A	26479	Plasmid	Tn4352	IncI1alpha	14	109559	Conjugative	MOBP	I	MOBP	0	0	0	0	0	0	0	0	0	0	0	1	0	0	0	0	0	0	0	0	0	0	0	0	0	0	0	0	0	0	0	0
2016-T3210	2016-T3210_IncFIA	UK	Short-reads	Turkey	ST162	CC469	B1	11570	Plasmid	GE3.2	IncFIA	7	60193	Non-mobilizable	ND	Non-conjugative	ND	0	0	0	0	0	0	0	0	0	1	0	1	0	1	0	0	0	0	0	0	0	0	0	0	0	0	0	0	0	0	0	0
2017ESBL-3480	2017ESBL-3480_Not-typeable	UK	Short-reads	Swine	ST8863	-	E	3057	Plasmid	Tn903	Not-typeable	6	41107	Non-mobilizable	ND	Non-conjugative	ND	0	0	0	0	0	0	0	0	0	0	0	1	0	0	0	0	0	0	0	0	0	0	0	0	1	0	0	0	0	0	0	0
20-ANT000409	20-ANT000409_ND	SE	Short-reads	Horse	ST1277	-	A	4103	Plasmid	ND	ND	25	285292	Conjugative	MOBH	F	MOBH	0	0	0	0	0	1	0	0	0	0	0	1	0	1	0	0	0	0	0	0	1	0	0	1	0	0	0	0	0	0	1	0
23-ANT000087	23-ANT000087_ND	SE	Short-reads	Horse	ST410	CC23	C	4103	Plasmid	ND	ND	16	266566	Conjugative	MOBH	F	MOBH	0	0	0	0	0	1	0	0	0	1	0	1	0	1	0	0	0	0	0	0	1	0	0	0	0	0	0	0	0	0	1	0
23-ANT000155	23-ANT000155_ND	SE	Short-reads	Horse	ST410	CC23	C	4103	Plasmid	ND	ND	15	267418	Conjugative	MOBH	F	MOBH	0	0	0	0	0	1	0	0	0	1	0	1	0	1	0	0	0	0	0	0	1	0	0	0	0	0	0	0	0	0	1	0
23-ANT000439	23-ANT000439_ND	SE	Short-reads	Horse	ST410	CC23	C	4103	Plasmid	ND	ND	16	266601	Conjugative	MOBH	F	MOBH	0	0	0	0	0	1	0	0	0	1	0	1	0	1	0	0	0	0	0	0	1	0	0	0	0	0	0	0	0	0	1	0
23-mik211661	23-mik211661_IncX1	SE	Short-reads	Swine	ST10	CC10	A	32576	Plasmid	GE2	IncX1	3	40754	Conjugative	MOBP	T	ND	0	0	0	0	0	0	0	0	0	0	0	1	0	0	0	0	0	0	0	0	0	0	0	0	0	1	0	0	0	0	0	0
23-MIK239143	23-MIK239143_IncFIA	SE	Short-reads	Swine	ST42	CC42	D	5416	Plasmid	GE3.1	IncFIA	15	112184	Conjugative	MOBF	F	MOBF	0	0	0	0	0	0	0	0	0	1	0	1	0	0	0	0	0	0	0	0	0	0	0	0	0	0	0	0	0	0	0	0
23-MIK239146	23-MIK239146_IncFIA	SE	Short-reads	Swine	ST100	CC165	A	18391	Plasmid	GE3.1	IncFIA	17	139348	Conjugative	MOBF	F	MOBF	0	0	0	0	0	0	0	0	0	1	0	1	0	1	0	0	0	0	0	0	0	0	0	0	0	0	0	0	0	0	0	0
24-PAT001635	24-PAT001635_IncHI2	SE	Short-reads	Swine	ST42	CC42	D	5876	Plasmid	GE3.1	IncHI2	32	245683	Conjugative	MOBH	F	MOBH	1	1	0	0	0	0	1	0	0	1	0	1	0	1	0	0	0	0	0	0	0	0	0	0	0	0	1	0	0	0	0	0
94mccctx2015	94mccctx2015_Not-typeable	UK	Short-reads	Swine	ST88	CC23	C	11597	Plasmid	GE3.2	Not-typeable	3	19723	Non-mobilizable	ND	Non-conjugative	ND	0	0	0	0	0	0	0	0	0	1	0	1	0	1	0	0	0	0	0	0	0	0	0	0	0	0	0	0	0	0	0	0
A16	A16_IncI1alpha	DK	Short and long reads	Swine	ST58	CC155	B1	101357	Plasmid	Tn903	IncI1alpha	1	101357	Conjugative	MOBP	I	MOBP	0	0	0	0	0	0	0	0	0	0	0	1	0	0	0	0	0	0	0	0	0	0	0	0	0	0	0	0	0	0	0	0
A17	A17_IncFIB	DK	Short-reads	Swine	ST88	CC23	C	11655	Plasmid	GE3.2	IncFIB	24	185192	Conjugative	MOBF	F	MOBF	0	0	0	0	0	0	0	0	0	1	0	1	0	1	0	0	0	0	0	0	0	0	0	0	0	0	0	0	0	0	0	0
A18	A18_IncFIA	DK	Short-reads	Swine	ST1629	-	E	14423	Plasmid	GE3.1	IncFIA	12	123362	Conjugative	MOBF	F	MOBF	0	0	0	0	0	0	0	0	0	1	0	1	0	1	0	0	0	0	0	0	0	0	0	0	0	0	0	0	0	0	0	0
A19	A19_IncHI2	DK	Short-reads	Swine	ST2675	-	A	7177	Plasmid	GE3.1	IncHI2	33	289530	Conjugative	MOBH	F	MOBH	0	0	0	0	1	0	0	0	0	1	0	1	1	1	0	0	0	0	0	0	0	0	0	0	0	0	0	0	0	0	0	0
A23	A23_IncI1alpha	DK	Short and long reads	Swine	ST88	CC23	C	112508	Plasmid	Tn4352	IncI1alpha	1	112508	Conjugative	MOBP	I	MOBP	1	1	0	0	0	0	1	0	0	0	0	1	0	0	0	0	0	0	0	0	0	0	0	0	0	0	1	0	0	0	0	0
A26	A26_IncFIA	DK	Short and long reads	Swine	ST2952	-	B1	205214	Plasmid	Tn4352	IncFIA	1	205214	Conjugative	MOBH	F	ND	1	1	0	1	0	0	0	0	0	1	0	1	0	1	0	0	0	0	0	0	0	0	0	0	0	0	1	0	0	0	0	0
A27	A27_IncX1	DK	Short-reads	Swine	ST2521	-	B1	33832	Plasmid	GE2	IncX1	4	44096	Conjugative	MOBP	T	ND	1	1	0	0	0	0	0	0	0	0	0	1	0	0	0	0	0	0	0	0	0	0	0	0	0	1	0	1	0	0	0	0
A32	A32_ColRNAI	DK	Short-reads	Swine	ST117	CC117	G	4442	Plasmid	GE1	ColRNAI	1	4442	Mobilizable	ND	Non-conjugative	MOBP	0	0	0	0	0	0	0	0	0	0	0	1	0	0	0	0	0	0	0	0	0	0	0	0	0	0	0	0	0	0	0	0
A38	A38_IncN	DK	Short and long reads	Swine	ST101	CC101	A	76704	Plasmid	Tn4352	IncN	1	76704	Conjugative	MOBF	T	MOBF	1	1	0	0	0	0	1	0	0	1	0	1	0	1	0	0	0	0	0	0	0	0	0	0	0	0	0	0	0	0	0	1
A4	A4_IncFIA	DK	Short-reads	Swine	ST223	CC155	B1	5083	Plasmid	ND	IncFIA	13	205701	Conjugative	MOBH	F	ND	0	0	0	0	1	0	0	0	0	1	0	1	1	1	0	0	0	0	0	0	0	0	1	0	0	0	0	0	0	0	0	0
A41	A41_IncFIA	DK	Short-reads	Swine	ST227	CC10	A	7373	Plasmid	GE3.1	IncFIA	18	123383	Conjugative	MOBF	F	MOBF	0	0	0	0	0	0	0	0	0	1	0	1	0	1	0	0	0	0	0	0	0	0	0	0	0	0	0	0	0	0	0	0
A5	A5_IncFIA	DK	Short-reads	Swine	ST167	CC10	A	5615	Plasmid	GE3.1	IncFIA	30	122039	Conjugative	MOBF	F	MOBF	0	0	0	0	0	0	0	0	0	0	0	1	0	0	0	0	0	0	0	0	0	0	0	0	0	0	0	0	0	0	0	0
A54	A54_ColRNAI	DK	Short-reads	Swine	ST772	CC10	A	5312	Plasmid	GE1	ColRNAI	1	5312	Mobilizable	MOBP	Non-conjugative	MOBP	0	0	0	0	0	0	0	0	0	0	0	1	0	0	0	0	0	0	0	0	0	0	0	0	0	0	0	0	0	0	0	0
A56	A56_IncX1	DK	Short-reads	Swine	ST88	CC23	C	14823	Plasmid	GE2	IncX1	5	41201	Conjugative	MOBP	T	ND	1	1	0	0	0	0	0	0	0	0	0	1	0	0	0	0	0	0	0	0	0	0	0	0	0	1	0	1	0	0	0	0
AV54	AV54_IncI1alpha	DK	Short and long reads	Swine	ST10	CC10	A	106958	Plasmid	Tn4352	IncI1alpha	1	106958	Conjugative	MOBP	I	MOBP	1	1	0	0	0	0	0	0	0	1	0	1	0	0	0	0	0	0	0	0	0	0	0	0	0	0	0	0	0	0	0	1
AV55	AV55_IncB	DK	Short-reads	Swine	ST10	CC10	A	5983	Plasmid	Tn4352	IncB	20	123659	Conjugative	MOBP	I	MOBP	0	0	0	0	0	0	0	0	0	1	0	1	0	0	0	0	0	0	0	0	0	0	0	0	0	0	0	0	0	0	0	0
AV56	AV56_IncB	DK	Short-reads	Swine	ST10	CC10	A	5983	Plasmid	Tn4352	IncB	17	125348	Conjugative	MOBP	I	MOBP	0	0	0	0	0	0	0	0	0	1	0	1	0	0	0	0	0	0	0	0	0	0	0	0	0	0	0	0	0	0	0	0
AV57	AV57_IncB	DK	Short-reads	Swine	ST10	CC10	A	5983	Plasmid	Tn4352	IncB	18	112241	Conjugative	MOBP	I	MOBP	0	0	0	0	0	0	0	0	0	1	0	1	0	0	0	0	0	0	0	0	0	0	0	0	0	0	0	0	0	0	0	0
AV59	AV59_IncB	DK	Short-reads	Swine	ST10	CC10	A	5983	Plasmid	Tn4352	IncB	20	126343	Conjugative	MOBP	I	MOBP	0	0	0	0	0	0	0	0	0	1	0	1	0	0	0	0	0	0	0	0	0	0	0	0	0	0	0	0	0	0	0	0
ESBL33-60	ESBL33-60_Not-typeable	NL	Short-reads	Cattle	ST1303	-	A	14519	Plasmid	Tn4352	Not-typeable	10	32708	Non-mobilizable	ND	Non-conjugative	ND	0	0	0	0	0	0	0	0	0	0	0	1	0	0	0	1	0	0	0	0	0	0	0	0	0	0	0	0	0	0	0	0
ESBL34-32	ESBL34-32_IncX1	NL	Short-reads	Cattle	ST641	CC86	B1	27359	Plasmid	GE2	IncX1	5	44341	Conjugative	MOBP	T	ND	1	1	0	0	0	0	0	0	0	0	0	1	0	0	0	0	0	0	0	0	0	0	0	0	0	1	0	1	0	0	0	0
ESBL35-02	ESBL35-02_IncX1	NL	Short-reads	Cattle	ST1433	-	A	14096	Plasmid	GE2	IncX1	6	44219	Conjugative	MOBP	T	ND	1	1	0	0	0	0	0	0	0	0	0	1	0	0	0	0	0	0	0	0	0	0	0	0	0	1	0	1	0	0	0	0
ESBL35-14	ESBL35-14_IncX1	NL	Short-reads	Cattle	ST2325	CC155	A	27319	Plasmid	GE2	IncX1	5	41776	Conjugative	MOBP	T	ND	1	1	0	0	0	0	0	0	0	0	0	1	0	0	0	0	0	0	0	0	0	0	0	0	0	1	0	1	0	0	0	0
ESBL35-22	ESBL35-22_IncFIA	NL	Short-reads	Cattle	ST1141	CC10	A	5323	Plasmid	GE3.1	IncFIA	15	220676	Conjugative	MOBH	F	ND	0	0	0	0	0	0	0	0	0	1	0	1	0	1	0	0	0	1	0	0	0	0	0	0	0	0	0	0	0	0	0	0
ESBL35-58	ESBL35-58_IncX1	NL	Short-reads	Cattle	ST10	CC10	A	27319	Plasmid	GE2	IncX1	4	42065	Conjugative	MOBP	T	ND	0	0	0	0	0	0	0	0	0	0	0	1	0	0	0	0	0	0	0	0	0	0	0	0	0	1	0	0	0	0	0	0
ESBL35-76	ESBL35-76_IncX1	NL	Short-reads	Cattle	ST1302	CC155	A	27319	Plasmid	GE2	IncX1	6	45723	Conjugative	MOBP	T	ND	1	1	0	0	0	0	0	0	0	0	0	1	0	0	0	1	0	0	0	0	0	0	0	0	0	1	0	1	0	0	0	0
ESBL36-29	ESBL36-29_IncX1	NL	Short-reads	Cattle	ST1433	-	A	27317	Plasmid	GE2	IncX1	5	44373	Conjugative	MOBP	T	ND	1	1	0	0	0	0	0	0	0	0	0	1	0	0	0	0	0	0	0	0	0	0	0	0	0	1	0	1	0	0	0	0
ESBL36-35	ESBL36-35_IncX1	NL	Short-reads	Cattle	ST295	CC23	B1	23757	Plasmid	GE2	IncX1	2	26283	Conjugative	MOBP	T	ND	0	0	0	0	0	0	0	0	0	0	0	1	0	0	0	0	0	0	0	0	0	0	0	0	0	0	0	0	0	0	0	0
ESBL36-70	ESBL36-70_IncX1	NL	Short-reads	Cattle	ST1433	-	A	5983	Plasmid	GE2	IncX1	6	44724	Conjugative	MOBP	T	ND	1	1	0	0	0	0	0	0	0	0	0	1	0	0	0	0	0	0	0	0	0	0	0	0	0	1	0	1	0	0	0	0
ESBL37-11	ESBL37-11_ColRNAI	NL	Short-reads	Swine	ST744	CC10	A	8534	Plasmid	ND	ColRNAI	1	8534	Mobilizable	MOBP	Non-conjugative	MOBP	0	0	0	0	0	0	0	0	0	0	0	1	0	0	0	0	0	0	0	0	0	0	0	0	0	0	0	0	0	0	0	0
ESBL37-34	ESBL37-34_IncX1	NL	Short-reads	Cattle	ST226	CC226	A	28691	Plasmid	GE2	IncX1	6	41983	Conjugative	MOBP	T	ND	1	1	0	0	0	0	0	0	0	0	0	1	0	0	0	0	0	0	0	0	0	0	0	0	0	1	0	1	0	0	0	0
ESBL37-44	ESBL37-44_IncX1	NL	Short-reads	Cattle	ST10	CC10	A	26110	Plasmid	GE2	IncX1	6	50040	Conjugative	MOBP	T	ND	0	0	0	0	0	0	1	0	0	0	0	1	0	0	0	0	0	0	0	0	0	0	0	0	1	1	0	0	0	0	0	0
ESBL37-45	ESBL37-45_IncX1	NL	Short-reads	Cattle	ST155	CC155	B1	27325	Plasmid	GE2	IncX1	6	43241	Conjugative	MOBP	T	ND	0	0	0	0	0	0	0	0	0	0	0	1	0	0	0	0	0	0	0	0	0	0	0	0	0	1	0	0	0	0	0	0
ESBL37-52	ESBL37-52_IncX1	NL	Short-reads	Cattle	ST101	CC101	B1	27323	Plasmid	GE2	IncX1	4	41973	Conjugative	MOBP	T	ND	0	0	0	0	0	0	0	0	0	0	0	1	0	0	0	0	0	0	0	0	0	0	0	0	0	1	0	0	0	0	0	0
ESBL37-62	ESBL37-62_IncX1	NL	Short-reads	Cattle	ST38	CC38	D	27331	Plasmid	GE2	IncX1	5	42074	Conjugative	MOBP	T	ND	1	1	0	0	0	0	0	0	0	0	0	1	0	0	0	0	0	0	0	0	0	0	0	0	0	1	0	1	0	0	0	0
ESBL38-01	ESBL38-01_IncX1	NL	Short-reads	Cattle	ST10	CC10	A	33815	Plasmid	GE2	IncX1	4	40713	Conjugative	MOBP	T	ND	1	1	0	0	0	0	0	0	0	0	0	1	0	0	0	0	0	0	0	0	0	0	0	0	0	1	0	1	0	0	0	0
ESBL38-30	ESBL38-30_IncX1	NL	Short-reads	Cattle	ST1433	-	A	27323	Plasmid	GE2	IncX1	5	44414	Conjugative	MOBP	T	ND	1	1	0	0	0	0	0	0	0	0	0	1	0	0	0	0	0	0	0	0	0	0	0	0	0	1	0	1	0	0	0	0
ESBL38-31	ESBL38-31_IncX1	NL	Short-reads	Cattle	ST361	CC226	A	35650	Plasmid	GE2	IncX1	5	47095	Conjugative	MOBP	T	ND	1	1	0	0	0	0	0	0	0	0	0	1	0	0	0	0	0	0	0	0	0	0	0	0	0	1	0	0	0	0	0	0
ESBL38-38	ESBL38-38_IncX1	NL	Short-reads	Cattle	ST1433	-	A	27342	Plasmid	GE2	IncX1	4	44769	Conjugative	MOBP	T	ND	1	1	0	0	0	0	0	0	0	0	0	1	0	0	0	0	0	0	0	0	0	0	0	0	0	1	0	1	0	0	0	0
ESBL38-39	ESBL38-39_IncX1	NL	Short-reads	Cattle	ST361	CC226	A	29711	Plasmid	GE2	IncX1	7	47337	Conjugative	MOBP	T	ND	1	1	0	0	0	0	0	0	0	0	0	1	0	0	0	0	0	0	0	0	0	0	0	0	0	1	0	0	0	0	0	0
ESBL38-47	ESBL38-47_IncX1	NL	Short-reads	Cattle	ST1433	-	A	27317	Plasmid	GE2	IncX1	5	44371	Conjugative	MOBP	T	ND	1	1	0	0	0	0	0	0	0	0	0	1	0	0	0	0	0	0	0	0	0	0	0	0	0	1	0	1	0	0	0	0
ESBL38-50	ESBL38-50_IncX1	NL	Short-reads	Cattle	ST1433	-	A	27334	Plasmid	GE2	IncX1	5	44514	Conjugative	MOBP	T	ND	1	1	0	0	0	0	0	0	0	0	0	1	0	0	0	0	0	0	0	0	0	0	0	0	0	1	0	1	0	0	0	0
ESBL38-54	ESBL38-54_IncX1	NL	Short-reads	Cattle	ST2325	CC155	A	32511	Plasmid	GE2	IncX1	4	43058	Conjugative	MOBP	T	ND	1	1	0	0	0	0	0	0	0	0	0	1	0	0	0	0	0	0	0	0	0	0	0	0	0	1	0	1	0	0	0	0
ESBL38-60	ESBL38-60_IncHI2	NL	Short-reads	Cattle	ST160	-	B1	12768	Plasmid	Tn4352	IncHI2	11	240693	Conjugative	MOBH	F	MOBH	0	0	0	0	0	0	0	0	0	0	0	1	0	0	0	0	1	0	0	1	0	0	0	0	0	1	0	0	0	0	0	0
ESBL-387	ESBL-387_IncFIB	UK	Short-reads	Swine	ST88	CC23	C	6142	Plasmid	GE3.2	IncFIB	13	143449	Conjugative	MOBF	F	MOBF	0	0	0	0	0	0	0	0	0	0	0	1	0	0	0	0	0	0	0	0	0	0	0	0	0	0	0	0	0	0	0	0
ESBL39-10	ESBL39-10_IncX1	NL	Short-reads	Cattle	ST949	CC155	B1	27335	Plasmid	GE2	IncX1	6	42850	Conjugative	MOBP	T	ND	0	0	0	0	0	0	0	0	0	0	0	1	0	0	0	0	0	0	0	0	0	0	0	0	0	1	0	0	0	0	0	0
ESBL39-30	ESBL39-30_IncX1	NL	Short-reads	Cattle	ST1433	-	A	33847	Plasmid	GE2	IncX1	3	44767	Conjugative	MOBP	T	ND	1	1	0	0	0	0	0	0	0	0	0	1	0	0	0	0	0	0	0	0	0	0	0	0	0	1	0	1	0	0	0	0
ESBL39-32	ESBL39-32_Not-typeable	NL	Short-reads	Cattle	ST88	CC23	C	2685	Plasmid	Tn4352	Not-typeable	3	6883	Non-mobilizable	ND	Non-conjugative	ND	0	0	0	0	0	0	0	0	0	0	0	1	0	0	0	0	0	0	0	0	0	0	0	0	0	0	0	0	0	0	0	0
ESBL39-34	ESBL39-34_IncFIA	NL	Short-reads	Chicken	ST69	CC69	D	20059	Plasmid	GE3.1	IncFIA	7	109311	Conjugative	MOBF	F	ND	0	0	0	0	0	0	0	0	0	1	0	1	0	1	0	0	0	1	0	0	0	0	0	0	0	0	0	0	0	0	0	0
ESBL39-48	ESBL39-48_Not-typeable	NL	Short-reads	Chicken	ST1011	-	D	2592	Plasmid	Tn4352	Not-typeable	6	103525	Conjugative	MOBF	F	MOBF	0	0	0	0	0	0	0	0	0	0	0	1	0	0	0	0	0	0	1	0	0	0	0	0	0	0	0	0	0	0	0	0
ESBL39-49	ESBL39-49_IncX1	NL	Short-reads	Cattle	ST1433	-	A	34650	Plasmid	GE2	IncX1	4	44883	Conjugative	MOBP	T	ND	1	1	0	0	0	0	0	0	0	0	0	1	0	0	0	0	0	0	0	0	0	0	0	0	0	1	0	1	0	0	0	0
ESBL40-19	ESBL40-19_Not-typeable	NL	Short-reads	Cattle	ST88	CC23	C	2685	Plasmid	Tn4352	Not-typeable	3	6883	Non-mobilizable	ND	Non-conjugative	ND	0	0	0	0	0	0	0	0	0	0	0	1	0	0	0	0	0	0	0	0	0	0	0	0	0	0	0	0	0	0	0	0
ESBL40-25	ESBL40-25_Not-typeable	NL	Short-reads	Chicken	ST1011	-	D	2617	Plasmid	Tn4352	Not-typeable	4	54335	Conjugative	MOBF	F	MOBF	0	0	0	0	0	0	0	0	0	0	0	1	0	0	0	0	0	0	0	0	0	0	0	0	0	0	0	0	0	0	0	0
ESBL40-39	ESBL40-39_IncX1	NL	Short-reads	Cattle	ST1433	-	A	33811	Plasmid	GE2	IncX1	4	44371	Conjugative	MOBP	T	ND	1	1	0	0	0	0	0	0	0	0	0	1	0	0	0	0	0	0	0	0	0	0	0	0	0	1	0	1	0	0	0	0
ESBL40-46	ESBL40-46_IncX1	NL	Short-reads	Cattle	ST1433	-	A	33811	Plasmid	GE2	IncX1	4	44371	Conjugative	MOBP	T	ND	1	1	0	0	0	0	0	0	0	0	0	1	0	0	0	0	0	0	0	0	0	0	0	0	0	1	0	1	0	0	0	0
ESBL40-53	ESBL40-53_IncX1	NL	Short-reads	Cattle	ST1433	-	A	31121	Plasmid	GE2	IncX1	5	44392	Conjugative	MOBP	T	ND	1	1	0	0	0	0	0	0	0	0	0	1	0	0	0	0	0	0	0	0	0	0	0	0	0	1	0	1	0	0	0	0
ESBL40-62	ESBL40-62_IncFIC	NL	Short-reads	Cattle	ST2325	CC155	A	62520	Plasmid	Tn4352	IncFIC	1	62520	Conjugative	MOBF	F	MOBF	0	0	0	0	0	0	0	0	0	0	0	1	0	0	0	0	0	0	0	0	0	0	0	0	0	0	0	0	0	0	0	0
ESBL40-72	ESBL40-72_IncX1	NL	Short-reads	Cattle	ST1433	-	A	33847	Plasmid	GE2	IncX1	4	44515	Conjugative	MOBP	T	ND	1	1	0	0	0	0	0	0	0	0	0	1	0	0	0	0	0	0	0	0	0	0	0	0	0	1	0	1	0	0	0	0
ESBL41-05	ESBL41-05_IncFIC	NL	Short-reads	Cattle	ST2325	CC155	A	62520	Plasmid	Tn4352	IncFIC	1	62520	Conjugative	MOBF	F	MOBF	0	0	0	0	0	0	0	0	0	0	0	1	0	0	0	0	0	0	0	0	0	0	0	0	0	0	0	0	0	0	0	0
ESBL41-09	ESBL41-09_IncX1	NL	Short-reads	Cattle	ST1433	-	A	14927	Plasmid	GE2	IncX1	5	44545	Conjugative	MOBP	T	ND	1	1	0	0	0	0	0	0	0	0	0	1	0	0	0	0	0	0	0	0	0	0	0	0	0	1	0	1	0	0	0	0
ESBL41-16	ESBL41-16_IncX1	NL	Short-reads	Cattle	ST1433	-	A	15929	Plasmid	GE2	IncX1	4	44831	Conjugative	MOBP	T	ND	1	1	0	0	0	0	0	0	0	0	0	1	0	0	0	0	0	0	0	0	0	0	0	0	0	1	0	1	0	0	0	0
ESBL41-29	ESBL41-29_IncX1	NL	Short-reads	Cattle	ST1433	-	A	36513	Plasmid	GE2	IncX1	3	44552	Conjugative	MOBP	T	ND	1	1	0	0	0	0	0	0	0	0	0	1	0	0	0	0	0	0	0	0	0	0	0	0	0	1	0	1	0	0	0	0
ESBL41-30	ESBL41-30_IncX1	NL	Short-reads	Cattle	ST1433	-	A	29541	Plasmid	GE2	IncX1	5	41188	Conjugative	MOBP	T	ND	0	0	0	0	0	0	0	0	0	0	0	1	0	0	0	0	0	0	0	0	0	0	0	0	0	1	0	0	0	0	0	0
ESBL41-37	ESBL41-37_IncFIA	NL	Short-reads	Cattle	ST2522	-	B1	37478	Plasmid	Tn4352	IncFIA	4	189153	Conjugative	MOBH	F	ND	0	0	0	0	0	0	0	0	0	0	0	1	0	0	0	0	0	0	0	0	0	0	0	0	0	0	0	0	0	0	0	0
ESBL41-52	ESBL41-52_IncX1	NL	Short-reads	Cattle	ST1433	-	A	33847	Plasmid	GE2	IncX1	4	44515	Conjugative	MOBP	T	ND	1	1	0	0	0	0	0	0	0	0	0	1	0	0	0	0	0	0	0	0	0	0	0	0	0	1	0	1	0	0	0	0
ESBL41-54	ESBL41-54_IncX1	NL	Short-reads	Cattle	ST10	CC10	A	33847	Plasmid	GE2	IncX1	2	36040	Conjugative	MOBP	T	ND	0	0	0	0	0	0	0	0	0	0	0	1	0	0	0	0	0	0	0	0	0	0	0	0	0	0	0	0	0	0	0	0
ESBL42-04	ESBL42-04_IncX1	NL	Short-reads	Cattle	ST1564	-	A	33847	Plasmid	GE2	IncX1	4	44511	Conjugative	MOBP	T	ND	1	1	0	0	0	0	0	0	0	0	0	1	0	0	0	0	0	0	0	0	0	0	0	0	0	1	0	1	0	0	0	0
ESBL42-08	ESBL42-08_Not-typeable	NL	Short-reads	Cattle	ST5926	CC350	E	11519	Plasmid	GE3.2	Not-typeable	1	11519	Non-mobilizable	ND	Non-conjugative	ND	0	0	0	0	0	0	0	0	0	1	0	1	0	1	0	0	0	0	0	0	0	0	0	0	0	0	0	0	0	0	0	0
ESBL42-25	ESBL42-25_IncX1	NL	Short-reads	Cattle	ST1433	-	A	31157	Plasmid	GE2	IncX1	5	44726	Conjugative	MOBP	T	ND	1	1	0	0	0	0	0	0	0	0	0	1	0	0	0	0	0	0	0	0	0	0	0	0	0	1	0	1	0	0	0	0
ESBL42-30	ESBL42-30_IncX1	NL	Short-reads	Cattle	ST1433	-	A	33847	Plasmid	GE2	IncX1	4	44515	Conjugative	MOBP	T	ND	1	1	0	0	0	0	0	0	0	0	0	1	0	0	0	0	0	0	0	0	0	0	0	0	0	1	0	1	0	0	0	0
ESBL42-41	ESBL42-41_IncX1	NL	Short-reads	Cattle	ST1433	-	A	31157	Plasmid	GE2	IncX1	5	44726	Conjugative	MOBP	T	ND	1	1	0	0	0	0	0	0	0	0	0	1	0	0	0	0	0	0	0	0	0	0	0	0	0	1	0	1	0	0	0	0
ESBL42-47	ESBL42-47_IncX1	NL	Short-reads	Cattle	ST1433	-	A	31736	Plasmid	GE2	IncX1	5	44728	Conjugative	MOBP	T	ND	1	1	0	0	0	0	0	0	0	0	0	1	0	0	0	0	0	0	0	0	0	0	0	0	0	1	0	1	0	0	0	0
ESBL42-48	ESBL42-48_IncX1	NL	Short-reads	Cattle	ST1433	-	A	33847	Plasmid	GE2	IncX1	4	44515	Conjugative	MOBP	T	ND	1	1	0	0	0	0	0	0	0	0	0	1	0	0	0	0	0	0	0	0	0	0	0	0	0	1	0	1	0	0	0	0
JEO5615	JEO5615_IncX4	DK	Short-reads	Swine	ST100	CC165	A	8027	Plasmid	ND	IncX4	3	34978	Conjugative	MOBP	T	ND	0	0	0	0	0	0	0	0	0	0	0	1	0	0	0	0	0	0	0	0	0	0	0	0	0	0	0	0	0	0	0	0
JEO5616	JEO5616_ND	DK	Short-reads	Swine	ST100	CC165	A	4788	Plasmid	ND	ND	8	26550	Non-mobilizable	ND	Non-conjugative	ND	0	0	0	0	0	0	0	0	0	1	0	1	0	0	0	0	0	0	0	0	0	0	0	0	0	0	0	0	0	0	0	0
JEO5619	JEO5619_ColRNAI	DK	Short and long reads	Swine	ST100	CC165	A	6123	Plasmid	Tn903	ColRNAI	1	6123	Mobilizable	MOBF	Non-conjugative	ND	0	0	0	0	0	0	0	0	0	0	0	1	0	0	0	0	0	0	0	0	0	0	0	0	0	0	0	0	0	0	0	0
K115707	K115707_IncFIA	DK	Short-reads	Cattle	ST69	CC69	D	10549	Plasmid	GE3.1	IncFIA	27	139523	Conjugative	MOBF	F	MOBF	0	0	0	0	0	0	0	0	0	1	0	1	0	1	0	0	0	0	0	0	0	0	0	0	0	0	0	0	0	0	0	0
MG01-17	MG01-17_IncI1alpha	DK	Short-reads	Swine	ST1	-	D	6310	Plasmid	Tn4352	IncI1alpha	8	106944	Conjugative	MOBP	I	MOBP	0	0	0	0	0	0	0	0	0	1	0	1	0	0	0	0	0	0	0	0	0	0	0	0	0	0	0	0	0	0	0	0
MG05-35	MG05-35_IncI1alpha	DK	Short-reads	Swine	ST100	CC165	A	91392	Plasmid	Tn4352	IncI1alpha	9	143757	Conjugative	MOBP	I	MOBP	0	0	0	0	0	0	0	0	0	0	0	1	0	0	0	0	0	0	0	0	0	0	0	0	0	0	0	0	0	0	0	0
MG07-44	MG07-44_IncI1alpha	DK	Short-reads	Swine	ST100	CC165	A	30301	Plasmid	Tn4352	IncI1alpha	25	80390	Conjugative	MOBP	I	MOBP	1	0	0	0	0	0	0	0	0	0	0	1	0	0	0	0	0	0	0	0	0	0	0	0	0	0	0	0	1	0	0	0
MG08-48	MG08-48_ColRNAI	DK	Short-reads	Swine	ST763	-	B1	5459	Plasmid	GE1	ColRNAI	1	5459	Mobilizable	MOBP	Non-conjugative	MOBP	0	0	0	0	0	0	0	0	0	0	0	1	0	0	0	0	0	0	0	0	0	0	0	0	0	0	0	0	0	0	0	0
MG10-50	MG10-50_Not-typeable	DK	Short-reads	Swine	ST100	CC165	A	6257	Plasmid	Tn903	Not-typeable	3	27036	Non-mobilizable	ND	Non-conjugative	ND	1	1	0	0	0	0	0	0	0	0	0	1	0	0	0	0	0	0	0	0	0	0	0	0	0	0	0	0	0	0	0	1
NB11	NB11_Not-typeable	DK	Short-reads	Swine	ST100	CC165	A	14437	Plasmid	GE3.2	Not-typeable	2	18014	Non-mobilizable	ND	Non-conjugative	ND	0	0	0	0	0	0	0	0	0	1	0	1	0	1	0	0	0	0	0	0	0	0	0	0	0	0	0	0	0	0	0	0
NB13	NB13_ColRNAI	DK	Short-reads	Swine	ST100	CC165	A	4198	Plasmid	Tn903	ColRNAI	1	4198	Mobilizable	MOBP	Non-conjugative	MOBP	0	0	0	0	0	0	0	0	0	0	0	1	0	0	0	0	0	0	0	0	0	0	0	0	0	0	0	0	0	0	0	0
NB5	NB5_IncFII	DK	Short-reads	Swine	ST100	CC165	A	115023	Plasmid	Tn4352	IncFII	13	197067	Conjugative	MOBH	F	ND	1	1	0	0	0	0	0	0	0	1	0	1	0	1	0	0	0	0	0	0	0	0	0	0	0	0	0	0	0	0	0	1
NB6	NB6_ColRNAI	DK	Short-reads	Swine	ST2628	-	B1	5343	Plasmid	GE1	ColRNAI	2	9043	Mobilizable	MOBP	Non-conjugative	MOBP	0	0	0	0	0	0	0	0	0	0	0	1	0	0	0	0	0	0	0	0	0	0	0	0	0	0	0	0	0	0	0	0
NB8	NB8_ColRNAI	DK	Short-reads	Swine	ST100	CC165	A	5226	Plasmid	GE1	ColRNAI	3	9491	Mobilizable	MOBP	Non-conjugative	MOBP	0	0	0	0	0	0	0	0	0	0	0	1	0	0	0	0	0	0	0	0	0	0	0	0	0	0	0	0	0	0	0	0
PE13-041	PE13-041_Not-typeable	UK	Short-reads	Swine	ST88	CC23	C	11570	Plasmid	GE3.2	Not-typeable	3	35624	Non-mobilizable	ND	Non-conjugative	ND	0	0	0	0	0	0	0	0	0	1	0	1	0	1	0	0	0	0	0	0	0	0	0	0	0	0	0	0	0	0	0	0
PE13-133	PE13-133_IncI1alpha	UK	Short-reads	Swine	ST88	CC23	C	11570	Plasmid	GE3.2	IncI1alpha	8	123888	Conjugative	MOBP	I	MOBP	1	1	0	0	0	0	0	1	0	1	0	1	0	1	0	1	0	0	0	0	0	0	0	0	0	0	0	0	0	1	0	0
PE13-163	PE13-163_IncI1alpha	UK	Short-reads	Swine	ST88	CC23	C	11570	Plasmid	GE3.2	IncI1alpha	7	124802	Conjugative	MOBP	I	MOBP	1	1	0	0	0	0	0	1	0	1	0	1	0	1	0	1	0	0	0	0	0	0	0	0	0	0	0	0	0	1	0	0
PE13-180	PE13-180_IncY	UK	Short-reads	Swine	ST10179	-	E	8102	Plasmid	GE3.2	IncY	3	111476	Non-mobilizable	ND	Non-conjugative	ND	0	0	0	0	1	0	0	0	0	1	0	1	1	1	1	0	0	0	0	0	0	0	0	0	0	0	0	0	0	0	0	0
Pr16	Pr16_IncX4	DK	Short-reads	Swine	ST100	CC165	A	13681	Plasmid	ND	IncX4	3	32801	Conjugative	MOBP	T	ND	0	0	0	0	0	0	0	0	0	0	0	1	0	0	0	0	0	0	0	0	0	0	0	0	0	0	0	0	0	0	0	0
Pr22	Pr22_IncHI2	DK	Short and long reads	Swine	ST12193	CC86	B1	264378	Plasmid	Tn4352	IncHI2	1	264378	Conjugative	MOBH	F	MOBH	0	0	0	0	0	0	0	0	0	0	0	1	0	0	0	0	0	0	0	0	0	0	0	0	0	0	0	0	0	0	0	0
Pr27	Pr27_Not-typeable	DK	Short-reads	Swine	ST10	CC10	A	2011	Plasmid	GE3.1	Not-typeable	6	33117	Non-mobilizable	ND	Non-conjugative	ND	0	0	0	0	0	0	0	0	0	0	0	1	0	0	0	0	0	0	0	0	0	0	0	0	0	0	0	0	0	0	0	0
Pr7	Pr7_ColRNAI	DK	Short-reads	Swine	ST763	-	B1	3024	Plasmid	GE1	ColRNAI	2	4745	Mobilizable	ND	Non-conjugative	MOBP	0	0	0	0	0	0	0	0	0	0	0	1	0	0	0	0	0	0	0	0	0	0	0	0	0	0	0	0	0	0	0	0
RHB02-C01	RHB02-C01_IncFIC	UK	Short and long reads	Swine	ST10	CC10	A	116772	Plasmid	Tn4352	IncFIC	1	116772	Conjugative	MOBF	F	MOBF	0	0	1	0	0	0	0	0	0	0	0	1	0	0	0	0	0	0	1	0	0	0	0	0	0	0	0	0	0	0	0	0
RHB02-C02	RHB02-C02_IncFIC	UK	Short and long reads	Swine	ST10	CC10	A	116772	Plasmid	Tn4352	IncFIC	1	116772	Conjugative	MOBF	F	MOBF	0	0	1	0	0	0	0	0	0	0	0	1	0	0	0	0	0	0	1	0	0	0	0	0	0	0	0	0	0	0	0	0
RHB02-C03	RHB02-C03_IncFIC	UK	Short and long reads	Swine	ST10	CC10	A	116772	Plasmid	Tn4352	IncFIC	1	116772	Conjugative	MOBF	F	MOBF	0	0	1	0	0	0	0	0	0	0	0	1	0	0	0	0	0	0	1	0	0	0	0	0	0	0	0	0	0	0	0	0
RHB02-C04	RHB02-C04_IncFIC	UK	Short and long reads	Swine	ST10	CC10	A	116772	Plasmid	Tn4352	IncFIC	1	116772	Conjugative	MOBF	F	MOBF	0	0	1	0	0	0	0	0	0	0	0	1	0	0	0	0	0	0	1	0	0	0	0	0	0	0	0	0	0	0	0	0
RHB02-C06	RHB02-C06_IncFIC	UK	Short and long reads	Swine	ST10	CC10	A	113309	Plasmid	Tn4352	IncFIC	1	113309	Conjugative	MOBF	F	MOBF	0	0	0	0	0	0	0	0	0	0	0	1	0	0	0	0	0	0	1	0	0	0	0	0	0	0	0	0	0	0	0	0
RHB02-C09	RHB02-C09_IncFIC	UK	Short and long reads	Swine	ST10	CC10	A	116772	Plasmid	Tn4352	IncFIC	1	116772	Conjugative	MOBF	F	MOBF	0	0	1	0	0	0	0	0	0	0	0	1	0	0	0	0	0	0	1	0	0	0	0	0	0	0	0	0	0	0	0	0
RHB02-C10	RHB02-C10_IncFIC	UK	Short and long reads	Swine	ST10	CC10	A	116772	Plasmid	Tn4352	IncFIC	1	116772	Conjugative	MOBF	F	MOBF	0	0	1	0	0	0	0	0	0	0	0	1	0	0	0	0	0	0	1	0	0	0	0	0	0	0	0	0	0	0	0	0
RHB02-C19	RHB02-C19_IncHI2	UK	Short and long reads	Swine	ST10	CC10	A	269647	Plasmid	Tn903	IncHI2	1	269647	Conjugative	MOBH	F	MOBH	1	1	0	0	1	0	1	0	0	1	1	1	1	1	0	0	0	0	0	0	0	0	0	0	1	0	1	0	0	0	0	0
RHB11-C04	RHB11-C04_IncFIA	UK	Short and long reads	Cattle	ST3858	CC86	B1	220911	Plasmid	Tn4352	IncFIA	1	220911	Conjugative	MOBH	F	ND	0	0	0	0	0	0	0	0	0	1	0	1	0	1	0	1	0	0	0	0	0	0	0	0	0	0	0	0	0	0	0	0
RHB11-C05	RHB11-C05_IncFIA	UK	Short and long reads	Cattle	ST206	CC206	A	216648	Plasmid	Tn4352	IncFIA	1	216648	Conjugative	MOBH	F	ND	0	0	0	0	0	0	0	0	0	1	0	1	0	1	0	1	0	0	0	0	0	0	0	0	0	0	0	0	0	0	0	0
RHB11-C06	RHB11-C06_IncFIA	UK	Short and long reads	Cattle	ST206	CC206	A	216332	Plasmid	Tn4352	IncFIA	1	216332	Conjugative	MOBH	F	ND	0	0	0	0	0	0	0	0	0	1	0	1	0	1	0	1	0	0	0	0	0	0	0	0	0	0	0	0	0	0	0	0
RHB16-C07	RHB16-C07_IncHI2	UK	Short and long reads	Swine	ST42	CC42	D	280872	Plasmid	Tn903	IncHI2	1	280872	Conjugative	MOBH	F	MOBH	1	1	0	0	1	0	1	0	0	1	1	1	1	1	0	0	0	0	0	0	0	0	0	0	1	0	1	0	0	0	0	0
RHB16-C08	RHB16-C08_IncHI2	UK	Short and long reads	Swine	ST42	CC42	D	280872	Plasmid	Tn903	IncHI2	1	280872	Conjugative	MOBH	F	MOBH	1	1	0	0	1	0	1	0	0	1	1	1	1	1	0	0	0	0	0	0	0	0	0	0	1	0	1	0	0	0	0	0
RHB16-C11	RHB16-C11_IncHI2	UK	Short and long reads	Swine	ST42	CC42	D	280872	Plasmid	Tn903	IncHI2	1	280872	Conjugative	MOBH	F	MOBH	1	1	0	0	1	0	1	0	0	1	1	1	1	1	0	0	0	0	0	0	0	0	0	0	1	0	1	0	0	0	0	0
RHB16-C13	RHB16-C13_IncHI2	UK	Short and long reads	Swine	ST42	CC42	D	280872	Plasmid	Tn903	IncHI2	1	280872	Conjugative	MOBH	F	MOBH	1	1	0	0	1	0	1	0	0	1	1	1	1	1	0	0	0	0	0	0	0	0	0	0	1	0	1	0	0	0	0	0
RHB16-C19	RHB16-C19_IncHI2	UK	Short and long reads	Swine	ST1141	CC10	A	285423	Plasmid	Tn903	IncHI2	1	285423	Conjugative	MOBH	F	MOBH	1	1	0	0	1	0	1	0	0	1	1	1	1	1	0	0	0	0	0	0	0	0	0	0	1	0	1	0	0	0	0	0
RHB17-C02	RHB17-C02_IncFIA	UK	Short and long reads	Swine	ST3858	CC86	B1	221175	Plasmid	Tn4352	IncFIA	1	221175	Conjugative	MOBH	F	ND	0	0	0	0	0	0	0	0	0	1	0	1	0	1	0	1	0	0	0	0	0	0	0	0	0	0	0	0	0	0	0	0
RHB20-C03	RHB20-C03_IncB	UK	Short and long reads	Cattle	ST10	CC10	A	122434	Plasmid	Tn4352	IncB	1	122434	Conjugative	MOBP	I	MOBP	0	0	0	0	0	0	0	0	0	1	0	1	0	1	0	0	0	0	0	0	0	0	0	0	0	0	0	0	0	0	0	0
RHB30-C09	RHB30-C09_IncI1alpha	UK	Short and long reads	Swine	ST953	-	A	120503	Plasmid	Tn4352	IncI1alpha	2	128095	Conjugative	MOBP	I	MOBP	1	0	0	0	0	0	1	0	0	0	0	1	0	0	0	0	0	0	0	0	0	0	0	0	1	0	0	0	0	0	0	0
RHB30-C10	RHB30-C10_IncI1alpha	UK	Short and long reads	Swine	ST953	-	A	120503	Plasmid	Tn4352	IncI1alpha	2	128095	Conjugative	MOBP	I	MOBP	1	0	0	0	0	0	1	0	0	0	0	1	0	0	0	0	0	0	0	0	0	0	0	0	1	0	0	0	0	0	0	0
RHB30-C16	RHB30-C16_IncHI2	UK	Short and long reads	Swine	ST10	CC10	A	196445	Plasmid	Tn903	IncHI2	1	196445	Non-mobilizable	ND	Non-conjugative	ND	1	0	0	0	1	0	1	0	0	1	1	1	1	1	0	0	0	0	0	0	0	0	0	0	1	0	0	0	0	0	0	0
RHB30-C17	RHB30-C17_IncHI2	UK	Short and long reads	Swine	ST10	CC10	A	196445	Plasmid	Tn903	IncHI2	1	196445	Non-mobilizable	ND	Non-conjugative	ND	1	0	0	0	1	0	1	0	0	1	1	1	1	1	0	0	0	0	0	0	0	0	0	0	1	0	0	0	0	0	0	0
RHB30-C19	RHB30-C19_IncHI2	UK	Short and long reads	Swine	ST10	CC10	A	187659	Plasmid	Tn903	IncHI2	1	187659	Non-mobilizable	ND	Non-conjugative	ND	1	0	0	0	1	0	1	0	0	1	1	1	1	1	0	0	0	0	0	0	0	0	0	0	1	0	0	0	0	0	0	0
RHB30-C20	RHB30-C20_IncHI2	UK	Short and long reads	Swine	ST10	CC10	A	196445	Plasmid	Tn903	IncHI2	1	196445	Non-mobilizable	ND	Non-conjugative	ND	1	0	0	0	1	0	1	0	0	1	1	1	1	1	0	0	0	0	0	0	0	0	0	0	1	0	0	0	0	0	0	0
RHB31-C01	RHB31-C01_IncFIA	UK	Short and long reads	Cattle	ST1415	CC10	A	221169	Plasmid	Tn4352	IncFIA	1	221169	Conjugative	MOBH	F	ND	0	0	0	0	0	0	0	0	0	1	0	1	0	1	0	1	0	0	0	0	0	0	0	0	0	0	0	0	0	0	0	0
RHB31-C04	RHB31-C04_IncFIA	UK	Short and long reads	Cattle	ST1309	-	A	221223	Plasmid	Tn4352	IncFIA	1	221223	Conjugative	MOBH	F	ND	0	0	0	0	0	0	0	0	0	1	0	1	0	1	0	1	0	0	0	0	0	0	0	0	0	0	0	0	0	0	0	0
RHB31-C07	RHB31-C07_IncFIA	UK	Short and long reads	Cattle	ST1309	-	A	214448	Plasmid	Tn4352	IncFIA	1	214448	Conjugative	MOBH	F	ND	0	0	0	0	0	0	0	0	0	1	0	1	0	1	0	1	0	0	0	0	0	0	0	0	0	0	0	0	0	0	0	0
RHB41-C01	RHB41-C01_IncHI2	UK	Short and long reads	Swine	ST10	CC10	A	223412	Plasmid	Tn4352	IncHI2	1	223412	Conjugative	MOBH	F	MOBH	0	0	0	0	0	0	0	0	0	1	0	1	0	1	0	0	0	0	0	0	0	0	0	0	0	1	0	0	0	0	0	0
RHB44-C13	RHB44-C13_IncFII	UK	Short and long reads	Poultry	ST162	CC469	B1	152259	Plasmid	Tn4352	IncFII	1	152259	Conjugative	MOBF	F	MOBF	1	1	0	0	0	0	0	0	0	1	0	1	0	1	0	0	0	0	0	0	0	0	0	0	0	0	0	0	0	0	0	0
RHB44-C17	RHB44-C17_IncFII	UK	Short and long reads	Poultry	ST162	CC469	B1	152259	Plasmid	Tn4352	IncFII	1	152259	Conjugative	MOBF	F	MOBF	1	1	0	0	0	0	0	0	0	1	0	1	0	1	0	0	0	0	0	0	0	0	0	0	0	0	0	0	0	0	0	0
Svarm 2003 113	Svarm 2003 113_IncFIA	SE	Short-reads	Swine	ST101	CC101	B1	18237	Plasmid	GE3.1	IncFIA	5	123223	Conjugative	MOBF	F	MOBF	0	0	0	0	0	0	0	0	0	1	0	1	0	1	0	0	0	0	0	0	0	0	0	0	0	0	0	0	0	0	0	0
Svarm 2004 117	Svarm 2004 117_Not-typeable	SE	Short-reads	Chicken	ST189	CC165	A	4830	Plasmid	GE3.2	Not-typeable	6	21760	Non-mobilizable	ND	Non-conjugative	ND	0	0	0	0	0	0	0	0	0	0	0	1	0	1	0	0	0	0	0	0	0	0	0	0	0	0	0	0	0	0	0	0
Svarm 2004 45	Svarm 2004 45_Not-typeable	SE	Short-reads	Chicken	ST189	CC165	A	11517	Plasmid	GE3.2	Not-typeable	2	27199	Non-mobilizable	ND	Non-conjugative	ND	0	0	0	0	0	0	0	0	0	1	0	1	0	1	0	0	0	0	0	0	0	0	0	0	0	0	0	0	0	0	0	0
Svarm 2005 87	Svarm 2005 87_IncI1alpha	SE	Short-reads	Swine	ST6162	-	D	61400	Plasmid	Tn4352	IncI1alpha	4	116540	Conjugative	MOBP	I	MOBP	1	1	0	0	0	0	1	0	0	0	0	1	0	0	0	0	0	0	0	0	0	0	0	0	1	0	1	0	0	0	0	0
[truncated: 19 more columns]

## Sheet: Dataset S3
Supplemental Dataset S3. BLASTn search results (>95% coverage and identity) of the six aph(3')-Ia genetic element from this study.
Accession no.	Genetic element (GE)	Host	Coverage (%)	Identity (%)	Location	Replicon type
CP123683.1	GE1	Salmonella enterica	100	100	Plasmid	ColRNAI
CP018120.1	GE1	Escherichia coli	100	100	Plasmid	ColRNAI
CP018126.1	GE1	Escherichia coli	100	100	Plasmid	ColRNAI
CP082392.1	GE1	Salmonella enterica	100	100	Plasmid	ColRNAI
CP018108.1	GE1	Escherichia coli	100	100	Plasmid	ColRNAI
CP149293.1	GE1	Salmonella enterica	100	100	Plasmid	ColRNAI
CP018114.1	GE1	Escherichia coli	100	100	Plasmid	ColRNAI
CP069687.1	GE1	Escherichia coli	100	100	Plasmid	ColRNAI
CP080144.1	GE1	Escherichia coli	100	100	Plasmid	ColRNAI
LR792482.1	GE1	Salmonella enterica	100	100	Plasmid	ColRNAI
CP140758.1	GE1	Salmonella enterica	100	100	Plasmid	ColRNAI
CP082528.1	GE1	Salmonella enterica	100	100	Plasmid	ColRNAI
CP123679.1	GE1	Salmonella enterica	100	100	Plasmid	ColRNAI
CP123706.1	GE1	Salmonella enterica	100	99.94	Plasmid	ColRNAI
AJ008006.1	GE1	Escherichia coli	100	98.64	Plasmid	ColRNAI
CP149323.1	GE1	Salmonella enterica	100	100	Plasmid	ColRNAI
CP149346.1	GE1	Salmonella enterica	100	100	Plasmid	ColRNAI
CP039864.1	GE1	Salmonella enterica	100	100	Plasmid	ColRNAI
CP097725.1	GE2	Escherichia coli	100	100	Plasmid	IncX1
AP022218.1	GE2	Escherichia coli	100	100	Plasmid	IncX1
CP171868.1	GE2	Escherichia coli	100	100	Plasmid	IncX1
CP119582.2	GE2	Escherichia coli	100	100	Plasmid	IncX1
CP055026.1	GE2	Shigella flexneri	100	100	Plasmid	IncX1
CP138411.1	GE2	Escherichia coli	100	100	Plasmid	IncX1
AP027706.1	GE2	Escherichia coli	100	100	Plasmid	IncX1
CP154403.1	GE2	Escherichia coli	100	100	Plasmid	IncX1
CP065103.1	GE2	Salmonella enterica	100	100	Plasmid	IncX1
ON390802.1	GE2	Escherichia coli	100	100	Plasmid	IncX1
MK731977.1	GE2	Escherichia coli	100	100	Plasmid	IncX1
CP192732.1	GE2	Escherichia coli	100	100	Plasmid	IncX1
CP147097.1	GE2	Escherichia coli	100	100	Plasmid	IncX1
OP242217.1	GE2	Escherichia coli	100	100	Plasmid	IncX1
CP090279.1	GE2	Escherichia coli	100	100	Plasmid	IncX1
CP058827.1	GE2	Shigella flexneri	100	100	Plasmid	IncX1
CP171873.1	GE2	Escherichia coli	100	100	Plasmid	IncX1
CP137706.1	GE2	Escherichia coli	100	100	Plasmid	IncX1
CP146582.1	GE2	Escherichia coli	100	100	Plasmid	IncX1
CP147040.1	GE2	Escherichia coli	100	100	Plasmid	IncX1
CP037995.1	GE2	Salmonella enterica	100	100	Plasmid	IncX1
CP089440.1	GE2	Citrobacter portucalensis	100	100	Plasmid	IncX1
CP148353.1	GE2	Escherichia coli	100	100	Plasmid	IncX1
AP042601.1	GE2	Escherichia coli	100	100	Plasmid	IncX1
CP040091.1	GE2	Escherichia coli	100	100	Plasmid	IncX1
CP195927.1	GE2	Escherichia coli	100	100	Plasmid	IncX1
CP058797.1	GE2	Shigella flexneri	100	100	Plasmid	IncX1
AP027530.1	GE2	Escherichia coli	100	100	Plasmid	IncX1
CP173471.1	GE2	Escherichia coli	100	100	Plasmid	IncX1
CP058789.1	GE2	Shigella flexneri	100	100	Plasmid	IncX1
CP110867.1	GE2	Salmonella enterica	100	100	Plasmid	IncX1
CP195952.1	GE2	Escherichia coli	100	100	Plasmid	IncX1
OQ349371.1	GE2	Escherichia coli	100	100	Plasmid	IncX1
CP149814.1	GE2	Escherichia coli	100	100	Plasmid	IncX1
CP122498.1	GE2	Escherichia coli	100	100	Plasmid	IncX1
CP139811.1	GE2	Escherichia coli	100	100	Plasmid	IncX1
CP101916.1	GE2	Escherichia coli	100	100	Plasmid	IncX1
CP171878.1	GE2	Escherichia coli	100	100	Plasmid	IncX1
CP181692.1	GE2	Escherichia coli	100	100	Plasmid	IncX1
CP138395.1	GE2	Escherichia coli	100	100	Plasmid	IncX1
AP042662.1	GE2	Escherichia coli	100	100	Plasmid	IncX1
CP126347.1	GE2	Escherichia coli	100	100	Plasmid	IncX1
CP055073.1	GE2	Shigella flexneri	100	100	Plasmid	IncX1
CP182083.1	GE2	Escherichia coli	100	100	Plasmid	IncX1
CP101266.1	GE2	Escherichia coli	100	100	Plasmid	IncX1
CP097723.1	GE2	Escherichia coli	100	100	Plasmid	IncX1
CP154408.1	GE2	Escherichia coli	100	100	Plasmid	IncX1
CP055183.1	GE2	Shigella flexneri	100	100	Plasmid	IncX1
AP027591.1	GE2	Escherichia coli	100	100	Plasmid	IncX1
AP042610.1	GE2	Escherichia coli	100	100	Plasmid	IncX1
CP195957.1	GE2	Escherichia coli	100	100	Plasmid	IncX1
CP080137.1	GE2	Escherichia coli	100	100	Plasmid	IncX1
MT859327.1	GE2	Escherichia coli	100	100	Plasmid	IncX1
CP116979.1	GE2	Escherichia coli	100	100	Plasmid	IncX1
MT219822.1	GE2	Escherichia coli	100	100	Plasmid	IncX1
AP042633.1	GE2	Escherichia coli	100	100	Plasmid	IncX1
CP138430.1	GE2	Escherichia coli	100	100	Plasmid	IncX1
CP055043.1	GE2	Shigella flexneri	100	100	Plasmid	IncX1
CP097715.1	GE2	Escherichia coli	100	100	Plasmid	IncX1
CP182177.1	GE2	Escherichia coli	100	100	Plasmid	IncX1
CP191222.1	GE2	Klebsiella pneumoniae	100	100	Plasmid	IncX1
CP160028.1	GE2	Escherichia coli	100	100	Plasmid	IncX1
CP104506.1	GE2	Escherichia coli	100	100	Plasmid	IncX1
CP055050.1	GE2	Escherichia coli	100	99.96	Plasmid	IncX1
CP081814.1	GE2	Shigella flexneri	100	99.96	Plasmid	IncX1
CP157791.1	GE2	Escherichia albertii	100	99.96	Plasmid	IncX1
KU254580.1	GE2	Escherichia coli	100	99.96	Plasmid	IncX1
CP123250.1	GE2	Escherichia coli	100	99.96	Plasmid	IncX1
CP055185.1	GE2	Shigella flexneri	100	99.96	Plasmid	IncX1
CP058779.1	GE2	Shigella flexneri	100	99.84	Plasmid	IncX1
CP194960.1	GE2	Escherichia coli	100	100	Plasmid	IncX1
OR724974.1	GE3.1	Escherichia coli	100	99.97	Plasmid	IncHI
CP099764.1	GE3.1	Salmonella enterica	100	99.97	Plasmid	IncFIA
ON960342.1	GE3.1	Escherichia coli	100	99.97	Plasmid	IncHI
CP051388.1	GE3.1	Salmonella enterica	100	99.97	Plasmid	IncFIA
OR724987.1	GE3.1	Escherichia coli	100	99.97	Plasmid	IncHI
MH924589.1	GE3.1	Escherichia coli	100	99.97	Plasmid	IncHI
CP130675.1	GE3.1	Klebsiella pneumoniae	100	99.97	Plasmid	IncFIB
CP090298.1	GE3.1	Escherichia coli	100	99.97	Plasmid	IncHI
CP090269.1	GE3.1	Escherichia coli	100	99.97	Plasmid	IncHI
CP088805.1	GE3.1	Escherichia coli	100	99.97	Plasmid	IncFIA
CP149143.1	GE3.1	Salmonella enterica	100	99.97	Plasmid	IncHI
LR882919.1	GE3.1	Escherichia coli	100	99.97	Plasmid	IncHI
JN983046.1	GE3.1	Salmonella enterica	100	99.97	Plasmid	IncFIA
CP149168.1	GE3.1	Salmonella enterica	100	99.97	Plasmid	IncHI
JN983047.1	GE3.1	Salmonella enterica	100	99.97	Plasmid	IncFIA
CP149172.1	GE3.1	Salmonella enterica	100	99.97	Plasmid	IncHI
CP013027.1	GE3.1	Escherichia coli	100	99.97	Plasmid	IncFIB
CP119004.1	GE3.1	Escherichia coli	100	99.97	Plasmid	IncFIA
CP026933.2	GE3.1	Escherichia coli	100	99.97	Plasmid	IncHI
CP026937.1	GE3.1	Escherichia coli	100	99.97	Plasmid	IncFIA
CP027202.2	GE3.1	Escherichia coli	100	99.97	Plasmid	IncHI
CP026934.1	GE3.1	Escherichia coli	100	99.97	Plasmid	IncFIA
CP020493.1	GE3.1	Salmonella enterica	100	99.97	Plasmid	IncHI
KU355873.1	GE3.1	Escherichia coli	100	99.97	Plasmid	IncFIA
MZ419555.1	GE3.1	Escherichia coli	100	99.97	Plasmid	IncHI
CP074979.1	GE3.1	Escherichia coli	100	99.97	Plasmid	IncFIA
CP090263.1	GE3.1	Escherichia coli	100	99.97	Plasmid	IncHI
CP135596.1	GE3.1	Escherichia coli	100	99.97	Plasmid	IncHI
OR724979.1	GE3.1	Escherichia coli	100	99.97	Plasmid	IncHI
CP061906.1	GE3.1	Escherichia coli	100	99.97	Plasmid	IncHI
CP044190.1	GE3.1	Salmonella enterica	100	99.97	Plasmid	IncFIA
OR724977.1	GE3.1	Escherichia coli	100	99.97	Plasmid	IncHI
CP051335.1	GE3.1	Salmonella enterica	100	99.97	Plasmid	IncFIA
CP149164.1	GE3.1	Salmonella enterica	100	99.97	Plasmid	IncHI
CP017221.1	GE3.1	Escherichia coli	100	99.97	Plasmid	IncFIA
CP197156.1	GE3.1	Salmonella enterica	100	99.97	Plasmid	IncHI
LR882933.1	GE3.1	Escherichia coli	100	99.97	Plasmid	IncHI
CP073361.1	GE3.1	Escherichia coli	100	99.97	Plasmid	IncHI
CP168982.1	GE3.1	Escherichia coli	100	99.97	Plasmid	IncFIA
OR724975.1	GE3.1	Escherichia coli	100	99.97	Plasmid	IncHI
MT929287.1	GE3.1	Escherichia coli	100	99.97	Plasmid	IncHI
CP119482.1	GE3.1	Salmonella enterica	100	99.97	Plasmid	IncHI
CP149137.1	GE3.1	Salmonella enterica	100	99.97	Plasmid	IncHI
CP119012.1	GE3.1	Escherichia coli	100	99.97	Plasmid	IncFIA
LT599829.1	GE3.1	Escherichia coli	100	99.97	Plasmid	IncHI
CP191563.1	GE3.1	Escherichia coli	100	99.93	Plasmid	IncHI
OR497833.1	GE3.1	Salmonella enterica	100	99.93	Plasmid	IncHI
CP104628.1	GE3.1	Klebsiella pneumoniae	100	99.93	Plasmid	IncHI
MW296099.1	GE3.1	Escherichia coli	100	99.93	Plasmid	IncHI
CP083586.1	GE3.1	Escherichia coli	100	99.93	Plasmid	IncHI
CP069702.1	GE3.1	Escherichia coli	100	99.93	Plasmid	IncHI
CP142404.1	GE3.1	Klebsiella pneumoniae	100	99.93	Plasmid	IncHI
CP162903.1	GE3.1	Salmonella enterica	100	99.93	Plasmid	IncHI
CP116607.1	GE3.1	Klebsiella aerogenes	100	99.93	Plasmid	IncHI
CP104630.1	GE3.1	Escherichia coli	100	99.93	Plasmid	IncHI
MN915013.1	GE3.1	Escherichia coli	100	99.93	Plasmid	IncI1α
CP095455.1	GE3.1	Escherichia coli	100	99.93	Plasmid	IncHI
CP076648.1	GE3.1	Escherichia coli	100	99.93	Plasmid	IncHI
CP054192.1	GE3.1	Escherichia coli	100	99.93	Plasmid	IncHI
CP079769.1	GE3.1	Escherichia coli	100	99.93	Plasmid	IncHI
PQ844496.1	GE3.1	Salmonella enterica	100	99.93	Plasmid	IncHI
CP116610.1	GE3.1	Klebsiella aerogenes	100	99.93	Plasmid	IncHI
CP149176.1	GE3.1	Salmonella enterica	100	99.93	Plasmid	IncHI
CP107041.1	GE3.1	Klebsiella oxytoca	100	99.93	Plasmid	IncHI
OQ029480.1	GE3.1	Escherichia coli	100	99.93	Plasmid	IncHI
CP190028.1	GE3.1	Escherichia coli	100	99.93	Plasmid	IncHI
OQ029477.1	GE3.1	Escherichia coli	100	99.93	Plasmid	IncHI
CP118370.1	GE3.1	Raoultella ornithinolytica	100	99.93	Plasmid	IncHI
CP099722.1	GE3.1	Escherichia coli	100	99.93	Plasmid	IncHI
CP095787.1	GE3.1	Escherichia fergusonii	100	99.93	Plasmid	IncHI
MT513102.1	GE3.1	Salmonella enterica	100	99.93	Plasmid	IncHI
OQ646742.1	GE3.1	Escherichia coli	100	99.93	Plasmid	IncHI
PV022938.1	GE3.1	Escherichia coli	100	99.93	Plasmid	IncHI
CP133184.1	GE3.1	Salmonella enterica	100	99.93	Plasmid	IncHI
CP136019.1	GE3.1	Escherichia coli	100	99.93	Plasmid	IncHI
CP197164.1	GE3.1	Salmonella enterica	100	99.93	Plasmid	IncHI
CP128610.1	GE3.1	Escherichia coli	100	99.93	Plasmid	IncHI
CP061127.1	GE3.1	Salmonella enterica	100	99.93	Plasmid	IncHI
OP970992.1	GE3.1	Salmonella enterica	100	99.93	Plasmid	IncHI
CP192194.1	GE3.1	Klebsiella quasipneumoniae	100	99.93	Plasmid	IncFIB
CP151163.1	GE3.1	Escherichia coli	100	99.93	Plasmid	IncFIB
CP086605.1	GE3.1	Escherichia fergusonii	100	99.93	Plasmid	IncHI
CP079765.1	GE3.1	Escherichia coli	100	99.93	Plasmid	IncHI
CP101733.1	GE3.1	Escherichia coli	100	99.93	Plasmid	IncHI
OQ029479.1	GE3.1	Escherichia coli	100	99.93	Plasmid	IncHI
PV405034.1	GE3.1	Escherichia coli	100	99.93	Plasmid	IncHI
AP020330.1	GE3.1	Salmonella enterica	100	99.93	Plasmid	IncN
CP149288.1	GE3.1	Salmonella enterica	100	99.93	Plasmid	IncHI
OR805764.1	GE3.1	Escherichia coli	100	99.93	Plasmid	IncHI
CP149147.1	GE3.1	Salmonella enterica	100	99.93	Plasmid	IncHI
CP089134.1	GE3.1	Escherichia coli	100	99.93	Plasmid	IncHI
ON960340.1	GE3.1	Escherichia coli	100	99.93	Plasmid	IncHI
CP149160.1	GE3.1	Salmonella enterica	100	99.93	Plasmid	IncHI
CP071694.1	GE3.1	Salmonella spp.	100	99.93	Plasmid	IncHI
CP096588.1	GE3.1	Escherichia coli	100	99.93	Plasmid	IncHI
CP061213.1	GE3.1	Escherichia coli	100	99.93	Plasmid	IncHI
OZ039225.1	GE3.1	Escherichia coli	100	100	Chromosome	Chromosome
CP022069.2	GE3.1	Salmonella enterica	100	99.97	Chromosome	Chromosome
CP114115.1	GE3.1	Pseudomonas spp.	100	99.97	Chromosome	Chromosome
CP100728.1	GE3.1	Salmonella enterica	100	99.93	Chromosome	Chromosome
AP028853.1	GE3.2	Escherichia fergusonii	100	99.97	Plasmid	IncHI
CP157433.1	GE3.2	Acinetobacter nosocomialis	98	100	Plasmid	NT
CP134366.1	GE3.2	Escherichia coli	100	100	Chromosome	Chromosome
CP063736.1	GE3.2	Escherichia coli	100	100	Chromosome	Chromosome
AP042574.1	GE3.2	Escherichia coli	100	100	Chromosome	Chromosome
CP135671.1	GE3.2	Escherichia coli	100	100	Chromosome	Chromosome
CP119734.1	GE3.2	Escherichia coli	100	100	Chromosome	Chromosome
CP191552.1	GE3.2	Escherichia coli	100	100	Chromosome	Chromosome
CP119740.1	GE3.2	Escherichia coli	100	100	Chromosome	Chromosome
AP042687.1	GE3.2	Escherichia coli	100	100	Chromosome	Chromosome
CP104523.1	GE3.2	Escherichia coli	100	100	Chromosome	Chromosome
CP146653.1	GE3.2	Escherichia coli	100	100	Chromosome	Chromosome
CP063969.1	GE3.2	Escherichia coli	100	100	Chromosome	Chromosome
CP032265.1	GE3.2	Escherichia coli	100	100	Chromosome	Chromosome
CP081192.1	GE3.2	Escherichia coli	100	100	Chromosome	Chromosome
AP042554.1	GE3.2	Escherichia coli	100	100	Chromosome	Chromosome
CP080163.1	GE3.2	Escherichia coli	100	100	Chromosome	Chromosome
CP043744.1	GE3.2	Escherichia coli	100	100	Chromosome	Chromosome
CP173544.1	GE3.2	Escherichia coli	100	100	Chromosome	Chromosome
AP027419.1	GE3.2	Escherichia coli	100	100	Chromosome	Chromosome
CP104516.1	GE3.2	Escherichia coli	100	100	Chromosome	Chromosome
CP067307.1	GE3.2	Escherichia coli	100	100	Chromosome	Chromosome
CP156706.1	GE3.2	Escherichia coli	100	100	Chromosome	Chromosome
CP097716.1	GE3.2	Escherichia coli	100	100	Chromosome	Chromosome
CP097719.1	GE3.2	Escherichia coli	100	100	Chromosome	Chromosome
CP097726.1	GE3.2	Escherichia coli	100	100	Chromosome	Chromosome
CP066836.1	GE3.2	Escherichia coli	100	100	Chromosome	Chromosome
CP062895.1	GE3.2	Escherichia coli	100	99.98	Chromosome	Chromosome
CP062826.1	GE3.2	Escherichia coli	100	99.98	Chromosome	Chromosome
CP062844.1	GE3.2	Escherichia coli	100	99.98	Chromosome	Chromosome
CP062832.1	GE3.2	Escherichia coli	100	99.98	Chromosome	Chromosome
AP026507.1	GE3.2	Escherichia coli	100	99.98	Chromosome	Chromosome
CP062815.1	GE3.2	Escherichia coli	100	99.98	Chromosome	Chromosome
CP135706.1	GE3.2	Escherichia coli	100	99.98	Chromosome	Chromosome
CP190027.1	GE3.2	Escherichia coli	100	99.98	Chromosome	Chromosome
CP019944.1	GE3.2	Escherichia coli	100	99.98	Chromosome	Chromosome
CP062838.1	GE3.2	Escherichia coli	100	99.98	Chromosome	Chromosome
CP062883.1	GE3.2	Escherichia coli	100	99.98	Chromosome	Chromosome
AP042483.1	GE3.2	Escherichia coli	100	99.98	Chromosome	Chromosome
CP080155.1	GE3.2	Escherichia coli	100	99.98	Chromosome	Chromosome
CP156662.1	GE3.2	Escherichia coli	100	99.98	Chromosome	Chromosome
CP016546.1	GE3.2	Escherichia coli	100	99.96	Chromosome	Chromosome
CP104539.1	GE3.2	Escherichia coli	100	99.94	Chromosome	Chromosome
CP165138.1	GE3.2	Escherichia coli	100	99.94	Chromosome	Chromosome
CP059904.1	GE3.2	Escherichia coli	100	99.94	Chromosome	Chromosome
CP070152.1	GE3.2	Escherichia coli	100	99.94	Chromosome	Chromosome
CP173554.1	GE3.2	Escherichia coli	100	99.94	Chromosome	Chromosome
CP148409.1	GE3.2	Escherichia coli	100	99.97	Chromosome	Chromosome
CP075731.1	GE3.2	Escherichia coli	97	99.97	Chromosome	Chromosome
CP060812.1	Tn4352	Acinetobacter variabilis	100	100	Plasmid	NT
MN626603.1	Tn4352	Escherichia coli	100	99.96	Plasmid	IncL
KM406488.1	Tn4352	Salmonella enterica	100	99.96	Plasmid	IncL
CP087318.1	Tn4352	Acinetobacter baumannii	100	99.96	Plasmid	NT
KX156773.1	Tn4352	Escherichia coli	100	99.96	Plasmid	IncC
MZ465530.1	Tn4352	Klebsiella pneumoniae	100	99.96	Plasmid	IncFIB
CP064203.1	Tn4352	Acinetobacter baumannii	100	99.96	Plasmid	NT
CP171158.1	Tn4352	Acinetobacter spp.	100	99.96	Plasmid	NT
CP046596.1	Tn4352	Acinetobacter indicus	100	99.96	Plasmid	NT
CP087319.1	Tn4352	Acinetobacter baumannii	100	99.96	Plasmid	NT
CP038010.1	Tn4352	Acinetobacter haemolyticus	100	99.96	Plasmid	NT
CP045132.1	Tn4352	Acinetobacter indicus	100	99.96	Plasmid	NT
LS999207.1	Tn4352	Enterobacter hormaechei	100	99.96	Plasmid	IncFII
CP147683.1	Tn4352	Acinetobacter lwoffii	100	99.96	Plasmid	NT
CP076398.1	Tn4352	Acinetobacter nosocomialis	100	99.96	Plasmid	NT
CP040912.1	Tn4352	Acinetobacter pittii	100	99.96	Plasmid	NT
CP044520.1	Tn4352	Acinetobacter baumannii	100	99.96	Plasmid	NT
CP024419.1	Tn4352	Acinetobacter baumannii	100	99.93	Plasmid	NT
JX101647.1	Tn4352	Acinetobacter spp.	100	99.93	Plasmid	NT
OR283034.1	Tn4352	Pseudomonas aeruginosa	100	99.93	Plasmid	IncP6
CP015617.1	Tn4352	Acinetobacter schindleri	100	99.93	Plasmid	NT
CP051863.1	Tn4352	Acinetobacter baumannii	100	99.93	Plasmid	NT
CP114607.1	Tn4352	Acinetobacter spp.	100	99.89	Plasmid	IncFII
CP044463.1	Tn4352	Acinetobacter schindleri	100	100	Chromosome	Chromosome
CP197473.1	Tn4352	Stenotrophomonas spp.	100	100	Chromosome	Chromosome
CP166032.1	Tn4352	Proteus mirabilis	100	100	Chromosome	Chromosome
CP013025.1	Tn4352	Escherichia coli	100	100	Chromosome	Chromosome
CP163140.1	Tn4352	Proteus mirabilis	100	100	Chromosome	Chromosome
CP012583.1	Tn4352	Pseudomonas aeruginosa	100	99.96	Chromosome	Chromosome
CP178221.1	Tn4352	Providencia huaxiensis	100	99.96	Chromosome	Chromosome
CP077846.1	Tn4352	Acinetobacter baumannii	100	99.96	Chromosome	Chromosome
CP074695.1	Tn4352	Acinetobacter baumannii	100	99.96	Chromosome	Chromosome
CP012581.1	Tn4352	Pseudomonas aeruginosa	100	99.96	Chromosome	Chromosome
CP050523.1	Tn4352	Acinetobacter baumannii	100	99.96	Chromosome	Chromosome
CP012579.1	Tn4352	Pseudomonas aeruginosa	100	99.96	Chromosome	Chromosome
AP027038.1	Tn4352	Acinetobacter baumannii	100	99.96	Chromosome	Chromosome
CP077837.1	Tn4352	Acinetobacter baumannii	100	99.96	Chromosome	Chromosome
CP074698.1	Tn4352	Acinetobacter baumannii	100	99.96	Chromosome	Chromosome
CP050401.1	Tn4352	Acinetobacter baumannii	100	99.96	Chromosome	Chromosome
CP071763.1	Tn4352	Acinetobacter baumannii	100	99.96	Chromosome	Chromosome
CP012582.1	Tn4352	Pseudomonas aeruginosa	100	99.96	Chromosome	Chromosome
CP076742.1	Tn4352	Acinetobacter baumannii	100	99.96	Chromosome	Chromosome
CP012584.1	Tn4352	Pseudomonas aeruginosa	100	99.96	Chromosome	Chromosome
CP012578.1	Tn4352	Pseudomonas aeruginosa	100	99.96	Chromosome	Chromosome
CP029397.2	Tn4352	Acinetobacter defluvii	100	99.96	Chromosome	Chromosome
CP020052.1	Tn4352	Proteus mirabilis	100	99.96	Chromosome	Chromosome
CP012580.1	Tn4352	Pseudomonas aeruginosa	100	99.96	Chromosome	Chromosome
CP076736.1	Tn4352	Acinetobacter baumannii	100	99.96	Chromosome	Chromosome
CP196749.1	Tn4352	Pseudomonas aeruginosa	100	99.96	Chromosome	Chromosome
CP082434.1	Tn4352	Salmonella enterica	100	99.96	Chromosome	Chromosome
CP064194.1	Tn4352	Acinetobacter baumannii	100	99.96	Chromosome	Chromosome
CP050390.1	Tn4352	Acinetobacter baumannii	100	99.96	Chromosome	Chromosome
CP121598.1	Tn4352	Acinetobacter baumannii	100	99.96	Chromosome	Chromosome
CP060285.1	Tn4352	Acinetobacter baumannii	100	99.96	Chromosome	Chromosome
CP064403.1	Tn4352	Pseudomonas aeruginosa	100	99.96	Chromosome	Chromosome
CP012585.1	Tn4352	Pseudomonas aeruginosa	100	99.96	Chromosome	Chromosome
CP051474.1	Tn4352	Acinetobacter baumannii	100	99.96	Chromosome	Chromosome
CP076739.1	Tn4352	Acinetobacter baumannii	100	99.96	Chromosome	Chromosome
CP050410.1	Tn4352	Acinetobacter baumannii	100	99.96	Chromosome	Chromosome
OK209932.1	Tn4352	Salmonella enterica	100	99.96	Chromosome	Chromosome
CP104044.1	Tn4352	Pseudomonas spp.	100	99.93	Chromosome	Chromosome
KJ411925.1	Tn4352	Proteus mirabilis	100	99.93	Chromosome	Chromosome
CP042907.1	Tn4352	Proteus mirabilis	100	99.93	Chromosome	Chromosome
CP169369.1	Tn4352	Acinetobacter indicus	100	99.93	Chromosome	Chromosome
CP186051.1	Tn4352	Pseudomonas fulva	100	99.93	Chromosome	Chromosome
CP121588.1	Tn4352	Acinetobacter baumannii	100	99.89	Chromosome	Chromosome
CP184615.1	Tn4352	Acinetobacter baumannii	100	99.89	Chromosome	Chromosome
CP180115.1	Tn4352	Acinetobacter baumannii	100	99.89	Chromosome	Chromosome
CP155794.1	Tn4352	Proteus mirabilis	100	99.89	Chromosome	Chromosome
CP184631.1	Tn4352	Acinetobacter baumannii	100	99.89	Chromosome	Chromosome
CP184611.1	Tn4352	Acinetobacter baumannii	100	99.89	Chromosome	Chromosome
CP184607.1	Tn4352	Acinetobacter baumannii	100	99.89	Chromosome	Chromosome
CP184587.1	Tn4352	Acinetobacter baumannii	100	99.89	Chromosome	Chromosome
CP169605.1	Tn4352	Acinetobacter baumannii	100	99.89	Chromosome	Chromosome
CP184625.1	Tn4352	Acinetobacter baumannii	100	99.89	Chromosome	Chromosome
CP174047.1	Tn4352	Acinetobacter baumannii	100	99.89	Chromosome	Chromosome
CP194118.1	Tn4352	Acinetobacter baumannii	100	99.89	Chromosome	Chromosome
CP184619.1	Tn4352	Acinetobacter baumannii	100	99.89	Chromosome	Chromosome
CP184591.1	Tn4352	Acinetobacter baumannii	100	99.89	Chromosome	Chromosome
CP184613.1	Tn4352	Acinetobacter baumannii	100	99.89	Chromosome	Chromosome
CP184605.1	Tn4352	Acinetobacter baumannii	100	99.89	Chromosome	Chromosome
CP163039.1	Tn4352	Acinetobacter baumannii	100	99.89	Chromosome	Chromosome
CP184601.1	Tn4352	Acinetobacter baumannii	100	99.89	Chromosome	Chromosome
CP180108.1	Tn4352	Acinetobacter baumannii	100	99.89	Chromosome	Chromosome
CP184629.1	Tn4352	Acinetobacter baumannii	100	99.89	Chromosome	Chromosome
CP169602.1	Tn4352	Acinetobacter baumannii	100	99.89	Chromosome	Chromosome
CP130921.1	Tn4352	Acinetobacter baumannii	100	99.89	Chromosome	Chromosome
CP184585.1	Tn4352	Acinetobacter baumannii	100	99.89	Chromosome	Chromosome
CP184589.1	Tn4352	Acinetobacter baumannii	100	99.89	Chromosome	Chromosome
CP169608.1	Tn4352	Acinetobacter baumannii	100	99.89	Chromosome	Chromosome
CP184597.1	Tn4352	Acinetobacter baumannii	100	99.89	Chromosome	Chromosome
CP184595.1	Tn4352	Acinetobacter baumannii	100	99.89	Chromosome	Chromosome
CP174432.1	Tn4352	Acinetobacter baumannii	100	99.89	Chromosome	Chromosome
CP184603.1	Tn4352	Acinetobacter baumannii	100	99.89	Chromosome	Chromosome
CP184583.1	Tn4352	Acinetobacter baumannii	100	99.89	Chromosome	Chromosome
CP180031.1	Tn4352	Acinetobacter baumannii	100	99.89	Chromosome	Chromosome
CP184609.1	Tn4352	Acinetobacter baumannii	100	99.89	Chromosome	Chromosome
CP184593.1	Tn4352	Acinetobacter baumannii	100	99.89	Chromosome	Chromosome
CP184621.1	Tn4352	Acinetobacter baumannii	100	99.89	Chromosome	Chromosome
PV671756.1	Tn903	Klebsiella pneumoniae	100	99.97	Plasmid	IncB
CP097725.1	Tn903	Escherichia coli	96	98.09	Plasmid	IncX1
AP022218.1	Tn903	Escherichia coli	96	98.09	Plasmid	IncX1
CP171868.1	Tn903	Escherichia coli	96	98.09	Plasmid	IncX1
CP055026.1	Tn903	Shigella flexneri	96	98.09	Plasmid	IncX1
CP138411.1	Tn903	Escherichia coli	96	98.09	Plasmid	IncX1
ON960342.1	Tn903	Escherichia coli	96	98.09	Plasmid	IncHI
AP027706.1	Tn903	Escherichia coli	96	98.09	Plasmid	IncX1
CP154403.1	Tn903	Escherichia coli	96	98.09	Plasmid	IncX1
CP083586.1	Tn903	Escherichia coli	96	98.09	Plasmid	IncHI
CP065103.1	Tn903	Salmonella enterica	96	98.09	Plasmid	IncX1
ON390802.1	Tn903	Escherichia coli	96	98.09	Plasmid	IncX1
CP130675.1	Tn903	Klebsiella pneumoniae	96	98.09	Plasmid	IncFIB
CP192732.1	Tn903	Escherichia coli	96	98.09	Plasmid	IncX1
CP147097.1	Tn903	Escherichia coli	96	98.09	Plasmid	IncX1
OP242217.1	Tn903	Escherichia coli	96	98.09	Plasmid	IncX1
CP116607.1	Tn903	Klebsiella aerogenes	96	98.09	Plasmid	IncHI
CP090279.1	Tn903	Escherichia coli	96	98.09	Plasmid	IncX1
CP149143.1	Tn903	Salmonella enterica	96	98.09	Plasmid	IncHI
CP137706.1	Tn903	Escherichia coli	96	98.09	Plasmid	IncX1
CP146582.1	Tn903	Escherichia coli	96	98.09	Plasmid	IncX1
CP147040.1	Tn903	Escherichia coli	96	98.09	Plasmid	IncX1
CP149168.1	Tn903	Salmonella enterica	96	98.09	Plasmid	IncHI
CP116610.1	Tn903	Klebsiella aerogenes	96	98.09	Plasmid	IncHI
CP149176.1	Tn903	Salmonella enterica	96	98.09	Plasmid	IncHI
CP148353.1	Tn903	Escherichia coli	96	98.09	Plasmid	IncX1
AP042601.1	Tn903	Escherichia coli	96	98.09	Plasmid	IncX1
CP118370.1	Tn903	Raoultella ornithinolytica	96	98.09	Plasmid	IncHI
CP099722.1	Tn903	Escherichia coli	96	98.09	Plasmid	IncHI
AP027530.1	Tn903	Escherichia coli	96	98.09	Plasmid	IncX1
CP194960.1	Tn903	Escherichia coli	96	98.09	Plasmid	IncX1
CP058789.1	Tn903	Shigella flexneri	96	98.09	Plasmid	IncX1
CP139811.1	Tn903	Escherichia coli	96	98.09	Plasmid	IncX1
CP197164.1	Tn903	Salmonella enterica	96	98.09	Plasmid	IncHI
CP074979.1	Tn903	Escherichia coli	96	98.09	Plasmid	IncFIA
CP101916.1	Tn903	Escherichia coli	96	98.09	Plasmid	IncX1
CP171878.1	Tn903	Escherichia coli	96	98.09	Plasmid	IncX1
CP138395.1	Tn903	Escherichia coli	96	98.09	Plasmid	IncX1
AP042662.1	Tn903	Escherichia coli	96	98.09	Plasmid	IncX1
CP079765.1	Tn903	Escherichia coli	96	98.09	Plasmid	IncHI
CP126347.1	Tn903	Escherichia coli	96	98.09	Plasmid	IncX1
CP097723.1	Tn903	Escherichia coli	96	98.09	Plasmid	IncX1
CP154408.1	Tn903	Escherichia coli	96	98.09	Plasmid	IncX1
AP042610.1	Tn903	Escherichia coli	96	98.09	Plasmid	IncX1
LR882933.1	Tn903	Escherichia coli	96	98.09	Plasmid	IncHI
CP195957.1	Tn903	Escherichia coli	96	98.09	Plasmid	IncX1
CP080137.1	Tn903	Escherichia coli	96	98.09	Plasmid	IncX1
CP149160.1	Tn903	Salmonella enterica	96	98.09	Plasmid	IncHI
CP073361.1	Tn903	Escherichia coli	96	98.09	Plasmid	IncHI
CP168982.1	Tn903	Escherichia coli	96	98.09	Plasmid	IncFIA
AP042633.1	Tn903	Escherichia coli	96	98.09	Plasmid	IncX1
CP138430.1	Tn903	Escherichia coli	96	98.09	Plasmid	NT
CP097715.1	Tn903	Escherichia coli	96	98.09	Plasmid	IncX1
CP123250.1	Tn903	Escherichia coli	96	98.09	Plasmid	IncX1
CP149137.1	Tn903	Salmonella enterica	96	98.09	Plasmid	IncHI
CP160028.1	Tn903	Escherichia coli	96	98.09	Plasmid	IncX1
CP104506.1	Tn903	Escherichia coli	96	98.09	Plasmid	IncX1
